# Supplementary material for: Network Analysis and Visualization of Mouse Retina Connectivity Data
Source: PLoS One. 2016 Jul 14;11(7):e0158626. doi: 10.1371/journal.pone.0158626 (PMC4944929; doi:10.1371/journal.pone.0158626)
Supplement: S1 Data — (1.8 MB CSV text file). (CSV) [file pone.0158626.s001.csv]

0	6	1	31	4	10	8	1	1	0	1	0	0	0	0	1	5	1	61	2	5	1	1	4	2	0	140	1	0	2	4	0	0	8	0	1	4	9	6	17	6	1	3	5	32	22	17	11	20	12
6	0	12	3	8	7	78	4	2	4	0	2	0	0	11	3	2	3	11	3	0	203	0	0	2	0	5	3	9	3	6	12	0	0	2	0	20	13	11	8	13	18	0	0	22	4	9	13	31	6
1	12	0	5	1	2	24	0	0	0	0	4	0	0	7	10	0	2	0	10	1	0	0	0	0	0	2	0	12	10	10	0	1	0	0	154	0	0	0	6	0	24	0	0	11	0	2	0	1	0
31	3	5	0	0	5	4	1	0	0	5	0	0	0	0	0	17	1	22	4	0	9	1	1	0	0	17	0	0	8	2	1	0	0	0	4	0	13	8	2	0	4	4	0	3	1	2	17	1	7
4	8	1	0	0	2	2	0	0	0	2	0	0	0	2	0	3	5	0	0	605	0	0	0	0	0	0	15	0	2	0	0	0	0	0	0	0	0	5	0	4	0	0	0	7	0	0	6	19	0
10	7	2	5	2	0	12	3	0	0	0	0	0	0	1	0	6	1	0	11	0	2	3	0	0	0	14	0	0	3	7	0	0	0	0	4	7	53	13	78	12	24	47	9	32	35	23	27	63	38
8	78	24	4	2	12	0	0	0	2	4	0	0	0	6	7	2	14	3	0	4	3	0	1	0	0	1	0	0	14	3	0	0	2	0	0	0	0	3	11	8	29	0	0	7	0	2	9	31	12
1	4	0	1	0	3	0	0	6	1	12	0	43	0	0	0	0	0	0	0	0	0	0	0	0	0	0	2	0	0	0	0	0	0	0	0	0	4	8	6	0	0	0	0	0	0	2	2	0	0
1	2	0	0	0	0	0	6	0	3	10	6	6	0	5	6	3	0	1	3	2	1	1	0	0	0	0	0	0	4	797	0	0	0	0	0	5	4	4	4	0	6	0	4	0	2	18	6	4	16
0	4	0	0	0	0	2	1	3	0	6	1	0	4	44	7	0	4	1	0	6	0	0	1	2	0	1	0	0	1	3	4	2	0	0	0	1	4	0	3	1	3	0	0	10	2	2	7	14	2
1	0	0	5	2	0	4	12	10	6	0	3	16	3	5	6	17	8	5	2	0	2	0	1	4	0	6	23	5	17	16	88	0	0	4	0	15	3	22	14	11	4	3	4	1	0	11	3	1	6
0	2	4	0	0	0	0	0	6	1	3	0	0	0	16	15	0	3	3	0	0	0	0	0	5	2	0	0	2	3	15	19	0	0	0	2	7	0	0	0	0	4	0	16	0	0	0	0	0	0
0	0	0	0	0	0	0	43	6	0	16	0	0	8	5	0	18	3	2	0	0	3	10	4	0	0	4	27	0	13	0	6	0	0	0	0	0	1	3	0	0	0	2	0	0	0	0	2	2	0
0	0	0	0	0	0	0	0	0	4	3	0	8	0	3	0	18	4	0	0	0	1	2	2	6	0	1	43	0	6	2	8	0	0	0	0	0	0	7	0	5	0	0	0	2	0	0	0	0	0
0	11	7	0	2	1	6	0	5	44	5	16	5	3	0	36	5	21	0	3	1	22	1	2	4	0	1	11	8	57	18	5	0	0	0	0	0	0	0	14	0	11	0	0	15	0	0	3	8	2
1	3	10	0	0	0	7	0	6	7	6	15	0	0	36	0	1	13	8	5	2	2	0	0	2	6	0	0	61	32	25	3	0	0	0	0	14	0	0	7	0	6	0	0	5	0	14	0	0	2
5	2	0	17	3	6	2	0	3	0	17	0	18	18	5	1	0	6	3	0	0	7	6	3	1	0	12	56	2	17	10	8	5	0	0	0	0	15	14	10	2	0	0	0	2	5	0	8	2	4
1	3	2	1	5	1	14	0	0	4	8	3	3	4	21	13	6	0	3	8	0	0	0	0	5	0	0	17	6	39	14	12	0	0	0	0	0	0	0	4	0	0	0	0	9	0	0	2	3	0
61	11	0	22	0	0	3	0	1	1	5	3	2	0	0	8	3	3	0	15	10	5	2	2	2	0	299	14	2	7	6	11	5	8	2	2	0	4	0	7	0	8	0	0	2	1	1	8	9	3
2	3	10	4	0	11	0	0	3	0	2	0	0	0	3	5	0	8	15	0	2	0	3	1	4	0	0	5	2	3	9	1	1	0	0	0	1	1	2	5	3	4	0	0	4	0	8	0	4	8
5	0	1	0	605	0	4	0	2	6	0	0	0	0	1	2	0	0	10	2	0	1	0	0	0	0	0	38	0	0	7	0	0	0	0	0	0	0	0	0	0	0	0	0	0	0	0	0	0	0
1	203	0	9	0	2	3	0	1	0	2	0	3	1	22	2	7	0	5	0	1	0	1	3	8	2	10	2	0	1	11	2	0	5	0	0	0	1	1	7	0	0	0	0	2	0	17	2	0	4
1	0	0	1	0	3	0	0	1	0	0	0	10	2	1	0	6	0	2	3	0	1	0	4	3	0	24	0	0	0	2	0	0	0	0	0	0	2	0	9	0	0	0	0	0	0	0	0	0	2
4	0	0	1	0	0	1	0	0	1	1	0	4	2	2	0	3	0	2	1	0	3	4	0	2	0	24	2	0	2	0	2	0	0	5	0	0	2	0	0	4	0	0	0	0	1	0	0	2	0
2	2	0	0	0	0	0	0	0	2	4	5	0	6	4	2	1	5	2	4	0	8	3	2	0	2	11	0	1	0	10	0	1	5	0	0	17	0	0	17	0	1	0	0	0	0	5	2	9	9
0	0	0	0	0	0	0	0	0	0	0	2	0	0	0	6	0	0	0	0	0	2	0	0	2	0	0	0	14	0	0	0	3	0	5	0	0	0	0	0	0	0	0	0	0	0	4	0	0	0
140	5	2	17	0	14	1	0	0	1	6	0	4	1	1	0	12	0	299	0	0	10	24	24	11	0	0	5	10	7	8	9	3	12	7	6	0	0	0	0	0	0	0	0	0	6	0	0	0	9
1	3	0	0	15	0	0	2	0	0	23	0	27	43	11	0	56	17	14	5	38	2	0	2	0	0	5	0	2	4	5	25	0	15	0	2	0	0	2	0	3	0	0	0	0	0	0	0	6	2
0	9	12	0	0	0	0	0	0	0	5	2	0	0	8	61	2	6	2	2	0	0	0	0	1	14	10	2	0	6	36	3	0	0	0	3	1	0	0	0	0	4	0	3	0	0	0	0	0	1
2	3	10	8	2	3	14	0	4	1	17	3	13	6	57	32	17	39	7	3	0	1	0	2	0	0	7	4	6	0	21	38	0	0	18	4	0	0	0	2	0	0	0	0	0	0	0	0	3	4
4	6	10	2	0	7	3	0	797	3	16	15	0	2	18	25	10	14	6	9	7	11	2	0	10	0	8	5	36	21	0	20	7	0	0	3	0	0	0	2	0	2	0	3	0	0	0	0	0	9
0	12	0	1	0	0	0	0	0	4	88	19	6	8	5	3	8	12	11	1	0	2	0	2	0	0	9	25	3	38	20	0	0	0	0	0	0	0	0	5	0	0	0	0	2	0	0	0	1	0
0	0	1	0	0	0	0	0	0	2	0	0	0	0	0	0	5	0	5	1	0	0	0	0	1	3	3	0	0	0	7	0	0	5	8	0	0	0	0	0	0	0	0	0	0	0	0	0	0	0
8	0	0	0	0	0	2	0	0	0	0	0	0	0	0	0	0	0	8	0	0	5	0	0	5	0	12	15	0	0	0	0	5	0	0	3	6	0	0	0	0	0	0	0	0	0	0	0	0	0
0	2	0	0	0	0	0	0	0	0	4	0	0	0	0	0	0	0	2	0	0	0	0	5	0	5	7	0	0	18	0	0	8	0	0	1	0	0	0	0	0	0	0	0	0	0	0	0	0	0
1	0	154	4	0	4	0	0	0	0	0	2	0	0	0	0	0	0	2	0	0	0	0	0	0	0	6	2	3	4	3	0	0	3	1	0	0	0	0	0	0	0	0	0	0	0	0	0	0	0
4	20	0	0	0	7	0	0	5	1	15	7	0	0	0	14	0	0	0	1	0	0	0	0	17	0	0	0	1	0	0	0	0	6	0	0	0	0	0	0	0	0	0	0	0	0	4	0	0	0
9	13	0	13	0	53	0	4	4	4	3	0	1	0	0	0	15	0	4	1	0	1	2	2	0	0	0	0	0	0	0	0	0	0	0	0	0	0	24	6	0	0	0	0	0	0	0	2	0	4
6	11	0	8	5	13	3	8	4	0	22	0	3	7	0	0	14	0	0	2	0	1	0	0	0	0	0	2	0	0	0	0	0	0	0	0	0	24	0	0	0	0	0	0	0	2	0	0	40	0
17	8	6	2	0	78	11	6	4	3	14	0	0	0	14	7	10	4	7	5	0	7	9	0	17	0	0	0	0	2	2	5	0	0	0	0	0	6	0	0	0	10	0	0	6	0	5	7	0	44
6	13	0	0	4	12	8	0	0	1	11	0	0	5	0	0	2	0	0	3	0	0	0	4	0	0	0	3	0	0	0	0	0	0	0	0	0	0	0	0	0	0	0	0	0	0	0	0	6	0
1	18	24	4	0	24	29	0	6	3	4	4	0	0	11	6	0	0	8	4	0	0	0	0	1	0	0	0	4	0	2	0	0	0	0	0	0	0	0	10	0	0	0	0	22	0	0	1	9	0
3	0	0	4	0	47	0	0	0	0	3	0	2	0	0	0	0	0	0	0	0	0	0	0	0	0	0	0	0	0	0	0	0	0	0	0	0	0	0	0	0	0	0	0	0	0	0	0	0	0
5	0	0	0	0	9	0	0	4	0	4	16	0	0	0	0	0	0	0	0	0	0	0	0	0	0	0	0	3	0	3	0	0	0	0	0	0	0	0	0	0	0	0	0	0	0	1	0	0	2
32	22	11	3	7	32	7	0	0	10	1	0	0	2	15	5	2	9	2	4	0	2	0	0	0	0	0	0	0	0	0	2	0	0	0	0	0	0	0	6	0	22	0	0	0	0	4	0	1	0
22	4	0	1	0	35	0	0	2	2	0	0	0	0	0	0	5	0	1	0	0	0	0	1	0	0	6	0	0	0	0	0	0	0	0	0	0	0	2	0	0	0	0	0	0	0	0	0	0	3
17	9	2	2	0	23	2	2	18	2	11	0	0	0	0	14	0	0	1	8	0	17	0	0	5	4	0	0	0	0	0	0	0	0	0	0	4	0	0	5	0	0	0	1	4	0	0	0	0	3
11	13	0	17	6	27	9	2	6	7	3	0	2	0	3	0	8	2	8	0	0	2	0	0	2	0	0	0	0	0	0	0	0	0	0	0	0	2	0	7	0	1	0	0	0	0	0	0	13	0
20	31	1	1	19	63	31	0	4	14	1	0	2	0	8	0	2	3	9	4	0	0	0	2	9	0	0	6	0	3	0	1	0	0	0	0	0	0	40	0	6	9	0	0	1	0	0	13	0	0
12	6	0	7	0	38	12	0	16	2	6	0	0	0	2	2	4	0	3	8	0	4	2	0	9	0	9	2	1	4	9	0	0	0	0	0	0	4	0	44	0	0	0	2	0	3	3	0	0	0
16	8	9	0	0	12	15	0	0	0	9	0	0	0	0	1	0	0	1	0	0	2	0	0	6	4	0	0	0	0	0	0	0	0	0	0	23	0	0	0	0	0	0	2	0	0	14	0	0	0
2	0	0	0	0	5	0	0	0	0	0	0	0	0	0	0	0	0	0	0	0	0	0	0	0	0	0	0	0	0	0	0	0	0	0	0	0	0	0	0	0	0	0	9	0	0	0	0	0	2
19	12	0	2	0	21	0	0	6	0	0	0	0	0	0	2	0	0	6	20	0	19	1	0	0	3	0	0	0	2	0	0	0	0	0	0	0	0	0	0	0	0	0	0	0	0	13	0	0	2
7	8	16	0	3	1	22	0	0	0	0	0	0	0	8	0	0	6	0	4	0	2	0	0	14	0	0	0	0	0	0	0	0	0	0	0	0	0	0	0	0	0	0	0	5	0	0	0	2	0
5	7	0	0	0	0	0	0	0	0	1	0	0	0	0	0	0	0	0	0	0	0	0	0	4	3	0	0	0	0	0	0	0	0	0	0	15	0	0	0	0	0	0	0	0	0	0	0	0	0
12	3	0	3	0	12	0	0	0	0	2	0	0	0	0	0	3	0	8	0	0	0	0	12	0	0	0	0	0	0	0	0	0	0	0	0	0	0	12	0	2	0	0	0	0	0	0	0	23	0
59	0	0	2	0	19	0	5	3	0	7	0	5	0	0	0	13	0	0	0	0	2	4	6	0	0	3	0	0	0	0	0	0	0	0	0	0	0	6	0	0	0	2	0	0	5	0	0	0	0
15	24	0	8	2	11	33	0	0	3	6	0	0	0	3	0	1	0	4	0	0	4	0	1	0	0	0	0	0	0	0	0	0	0	0	0	0	0	0	19	0	0	0	0	0	0	0	34	0	7
2	24	0	0	0	4	6	0	4	0	2	2	0	0	0	4	0	2	3	2	0	2	0	0	6	0	0	0	2	0	3	0	0	0	0	0	15	0	0	0	0	0	0	0	0	0	0	0	0	0
14	46	6	3	0	5	10	0	0	0	0	0	0	0	0	0	0	0	4	5	3	4	0	0	2	0	0	0	0	0	0	0	0	0	0	0	0	0	0	0	0	13	0	0	7	0	9	0	0	2
16	28	15	2	0	0	20	0	0	0	0	0	0	0	1	0	0	8	5	7	0	2	0	0	3	0	0	0	0	0	0	0	0	0	0	0	0	0	0	2	0	6	0	0	25	0	0	4	0	0
8	8	0	11	0	7	0	0	0	0	0	0	0	0	0	0	0	0	0	0	0	2	0	0	0	0	0	0	0	0	0	0	0	0	0	0	0	0	0	0	0	0	0	0	0	11	0	0	0	9
0	3	3	0	0	1	4	0	0	0	0	0	0	0	2	1	0	0	0	1	0	0	0	0	0	0	0	0	0	0	0	0	0	0	0	0	0	0	0	0	0	3	0	0	0	0	0	0	0	0
9	3	7	0	0	0	0	0	0	0	4	10	0	0	6	17	0	2	0	1	0	9	0	0	3	0	5	0	17	7	6	0	0	0	0	0	0	0	0	1	0	7	0	0	4	0	0	0	0	0
6	20	0	11	14	0	7	0	0	0	0	0	2	0	6	5	18	25	16	0	0	0	0	0	0	0	0	3	15	1	35	4	0	0	0	0	0	0	7	14	0	0	0	0	14	0	0	18	0	3
0	5	4	0	15	2	2	0	8	26	11	3	0	5	6	2	1	50	3	0	0	0	0	1	2	0	0	1	0	7	2	5	0	0	0	0	0	0	0	0	0	0	0	0	5	0	0	0	15	0
0	5	0	0	0	0	0	0	0	0	5	2	0	0	0	13	0	0	0	0	0	0	0	0	0	0	0	0	11	1	9	0	0	0	0	0	4	0	0	0	0	0	0	0	0	0	11	0	0	0
6	3	0	3	1	2	0	3	0	0	7	0	7	8	5	0	20	3	7	0	0	0	7	2	0	0	2	1	0	2	0	0	0	0	0	0	0	0	7	0	5	0	0	0	0	0	0	0	3	0
2	12	1	12	0	2	11	0	0	0	7	0	4	0	2	0	26	12	5	0	0	6	0	0	0	0	0	0	0	0	4	1	0	0	0	0	0	0	4	9	4	0	0	0	0	0	0	7	7	1
0	4	1	5	0	4	3	0	2	3	2	8	0	0	6	28	0	3	3	8	0	6	0	0	1	0	0	0	7	3	20	0	0	0	0	0	6	0	0	4	0	8	0	0	0	0	11	0	0	1
12	1	0	14	0	20	1	2	0	3	8	0	1	0	3	1	18	1	13	3	0	4	1	0	2	0	2	0	10	7	5	0	0	0	0	0	0	7	0	10	0	0	0	4	0	3	0	0	0	18
28	7	0	0	0	6	0	0	2	0	2	0	0	0	0	7	0	0	4	0	0	5	0	0	0	0	0	0	0	1	6	0	0	3	0	0	0	0	0	1	0	0	0	12	0	0	6	0	0	2
2	4	0	8	0	3	0	0	0	0	2	0	0	0	0	0	2	0	0	1	0	6	0	0	0	0	8	1	0	0	0	0	0	0	0	0	0	4	0	6	0	0	0	0	0	9	0	0	0	0
2	7	2	0	0	0	2	0	0	1	4	1	0	0	10	34	4	9	3	3	0	0	0	0	0	0	0	5	14	3	8	1	0	0	0	0	0	0	0	0	0	0	0	0	17	0	1	0	0	0
6	1	0	0	0	6	0	6	0	0	3	0	1	0	0	0	4	0	0	5	0	0	0	0	0	0	0	0	0	0	0	0	0	0	0	0	0	0	10	0	0	0	0	0	0	0	0	0	6	0
2	1	0	9	0	2	0	0	9	0	2	0	0	0	0	0	3	0	18	10	0	8	0	0	1	0	20	0	0	0	1	0	0	0	0	0	0	0	0	0	0	0	0	3	0	20	0	0	0	99
3	0	0	0	0	0	0	4	0	3	5	0	5	0	1	0	17	2	2	0	0	0	0	5	0	0	0	12	0	0	8	1	0	0	0	0	0	1	37	0	7	0	0	0	0	0	0	0	14	0
2	0	0	10	0	5	0	0	0	0	7	0	0	0	0	0	4	0	0	0	0	0	6	4	0	0	5	0	0	0	2	0	0	0	0	0	0	0	0	0	0	0	0	0	0	43	0	0	0	0
2	12	0	7	0	9	1	15	5	0	9	0	0	0	3	0	34	0	10	1	0	12	0	11	0	0	15	1	0	0	3	0	0	0	0	0	0	52	27	8	0	0	0	0	0	2	0	13	0	6
0	3	3	0	0	5	24	0	1	2	10	0	0	0	1	0	0	3	0	3	0	0	0	0	0	0	0	0	5	3	6	0	0	0	0	0	0	0	0	13	0	0	0	0	107	0	0	0	0	3
1	4	0	4	0	8	0	0	1	8	6	0	0	0	0	0	13	0	4	6	0	12	0	7	0	0	1	4	0	4	11	0	0	0	0	0	0	0	0	19	0	0	0	0	0	1	0	0	0	43
7	6	0	0	0	0	0	0	0	0	5	0	0	0	0	0	0	0	0	0	0	0	0	0	2	0	6	0	0	0	2	0	0	0	0	0	1	0	0	0	0	0	0	0	0	0	13	0	0	0
11	11	0	0	4	2	14	0	14	0	18	0	2	4	5	0	13	2	4	2	0	3	3	1	8	0	1	7	2	3	10	21	0	0	0	0	0	13	13	32	0	0	0	0	0	0	0	67	0	10
0	2	0	2	20	0	9	0	0	19	2	0	0	0	4	0	0	4	0	0	0	2	0	0	7	0	0	0	0	0	0	9	0	0	0	0	0	0	0	0	1	0	0	0	0	0	0	8	112	0
14	0	0	3	0	9	0	20	0	0	3	0	3	0	0	0	1	0	4	0	0	0	11	15	0	0	7	0	0	0	3	0	0	0	0	0	0	0	0	0	0	0	37	0	0	5	0	0	0	0
3	10	4	0	0	8	8	0	6	4	15	3	0	0	2	24	8	0	1	3	0	10	3	0	3	0	0	0	24	4	14	1	0	2	0	0	0	0	0	19	0	0	0	0	0	0	39	0	0	11
1	25	0	4	0	4	8	0	6	12	0	1	0	4	21	0	5	10	5	0	0	3	0	0	0	0	3	5	0	3	9	7	0	0	0	0	0	0	0	22	0	0	0	0	3	0	0	48	8	5
0	2	5	0	0	3	7	0	0	10	5	0	0	0	9	1	0	5	0	4	0	0	0	0	3	0	0	0	0	0	3	0	0	0	0	0	0	0	0	0	0	14	0	0	13	0	0	0	0	0
2	2	0	8	2	0	4	0	0	0	0	0	0	2	0	0	5	1	0	1	0	0	1	0	0	0	0	0	0	0	0	0	0	0	0	0	0	0	5	0	0	1	0	0	0	0	0	23	18	0
0	0	4	0	0	0	10	0	2	2	0	1	0	0	8	7	0	3	0	0	0	2	0	0	1	0	0	0	0	0	8	0	0	0	0	0	0	0	0	0	0	2	0	2	2	0	3	0	0	0
0	0	17	0	0	0	5	0	10	4	8	21	0	0	5	2	0	3	0	2	0	0	0	0	20	3	0	0	3	1	5	0	0	0	0	0	0	0	0	0	0	37	0	0	0	0	0	0	0	0
1	9	0	0	10	3	3	0	0	0	3	0	4	4	6	0	8	13	0	2	0	0	0	0	0	0	0	10	0	3	0	0	0	0	0	0	0	0	1	0	59	0	0	0	0	0	0	0	7	0
9	2	9	0	6	12	4	0	0	7	3	0	0	2	11	1	4	26	1	0	0	0	0	0	2	0	0	0	8	15	1	0	0	0	0	0	0	0	0	5	0	0	0	0	59	0	0	14	33	1
4	4	0	20	0	6	0	1	1	0	2	0	4	0	1	3	56	0	12	2	0	6	5	3	2	0	17	7	0	17	18	3	0	0	0	0	0	22	2	29	0	0	0	0	0	12	0	11	0	23
7	10	0	2	0	9	2	0	17	8	8	2	0	0	0	13	0	0	11	17	0	15	0	0	2	3	2	0	0	2	9	5	0	0	0	0	0	0	0	13	0	0	0	3	0	0	61	0	0	26
3	2	9	0	0	4	15	0	0	0	0	11	0	0	2	21	0	0	2	1	4	2	0	0	0	0	0	0	4	0	4	1	1	0	11	0	0	0	0	0	0	18	0	0	0	0	0	0	0	0
17	6	0	3	0	1	4	0	0	1	3	0	0	0	0	17	0	0	4	7	3	1	3	0	0	2	0	0	0	0	0	0	2	0	0	5	0	0	0	5	0	1	0	0	0	0	16	0	0	0
2	0	5	0	0	0	2	0	0	0	0	0	0	0	0	0	0	2	0	0	3	0	0	0	4	0	0	0	0	0	0	0	0	0	0	0	0	0	0	0	0	0	0	0	0	0	0	0	0	0
5	7	0	4	0	4	0	0	0	0	2	0	0	0	0	0	7	0	6	4	0	0	0	0	0	0	1	0	0	0	3	0	0	0	0	7	0	0	8	0	0	0	0	0	0	5	0	0	2	0
0	20	3	0	0	3	9	0	0	0	0	0	0	0	2	7	0	1	2	0	0	0	0	0	2	0	0	0	5	4	2	0	0	0	1	1	0	0	0	4	0	4	0	0	23	0	0	0	0	0
11	2	0	7	17	0	1	0	0	0	0	0	0	3	3	0	3	0	3	5	0	0	0	0	0	0	0	4	0	1	0	1	4	0	4	3	0	0	3	0	0	0	0	0	0	0	0	5	1	0
0	3	0	0	0	0	2	0	6	0	0	4	0	0	0	34	0	0	1	0	0	0	0	0	0	4	0	0	4	0	1	0	6	13	0	0	4	0	0	0	0	0	0	0	0	0	0	0	0	0
0	0	0	1	0	0	0	0	0	0	0	0	0	0	0	0	1	0	0	0	0	0	0	0	0	0	0	2	0	0	0	0	0	0	0	0	0	0	0	0	2	0	0	0	0	0	0	0	0	0
1	9	0	0	0	0	0	0	0	0	2	0	2	0	0	0	2	0	0	0	0	0	3	0	0	0	0	0	0	0	0	0	0	0	0	0	0	0	0	0	0	0	0	0	0	0	0	0	2	0
2	1	0	9	0	0	1	0	0	0	0	0	0	0	0	0	5	0	6	2	0	0	0	0	3	0	0	0	0	0	8	6	0	0	2	0	0	0	0	12	0	0	0	0	0	0	0	0	0	0
0	0	0	3	0	0	0	0	0	0	1	0	0	0	0	0	2	0	1	0	0	0	0	1	0	0	5	0	0	0	11	0	1	2	0	0	0	0	0	0	0	0	0	0	0	13	0	0	0	0
23	40	0	6	0	2	0	0	3	0	3	0	0	0	0	0	0	0	7	10	0	0	1	0	0	0	0	0	0	2	0	0	0	18	0	1	0	0	0	0	0	0	0	3	0	4	7	0	0	5
0	0	0	0	5	2	6	0	0	0	0	0	0	0	0	0	0	1	1	0	0	0	0	0	0	0	0	2	0	0	0	0	0	0	2	0	0	0	0	0	16	1	0	0	0	0	0	1	9	0
7	2	0	20	0	10	0	3	0	0	10	0	10	0	0	0	40	0	0	0	0	4	5	7	0	0	8	5	0	6	5	0	0	0	0	0	0	9	2	3	0	0	2	0	0	0	0	3	0	0
1	0	0	5	0	0	0	0	0	0	8	0	8	0	0	0	8	0	0	0	0	3	13	5	0	0	10	0	0	0	0	0	0	0	0	0	0	0	0	0	0	0	52	0	0	0	0	0	0	0
0	1	25	0	0	0	9	0	2	1	3	14	0	0	18	35	0	7	0	6	1	1	0	0	8	2	1	0	55	0	30	0	0	0	0	0	0	0	0	0	0	37	0	0	0	0	0	0	0	0
5	4	0	0	0	0	0	0	1	0	3	4	0	0	0	6	0	0	1	0	0	0	0	0	1	0	2	0	9	5	12	0	0	0	0	0	5	0	0	0	0	0	0	18	0	0	11	0	0	0
0	8	0	1	0	3	28	0	1	5	11	0	1	9	10	3	19	9	4	7	0	3	2	1	5	0	3	4	5	17	20	6	0	0	0	2	0	3	0	26	0	0	0	0	1	0	0	0	0	24
1	0	0	5	3	0	0	0	0	0	15	0	12	1	6	0	15	0	5	0	0	0	0	9	0	0	1	14	0	5	4	1	0	0	0	0	0	3	8	0	0	0	0	0	0	0	0	4	0	0
0	7	8	0	0	1	21	0	3	20	12	1	0	0	26	36	0	21	0	0	1	1	0	0	16	0	0	0	34	6	19	2	0	0	0	0	0	0	0	0	0	14	0	0	7	0	0	1	0	3
0	16	0	0	0	6	0	0	0	0	4	10	0	0	4	32	0	0	3	1	7	0	0	0	6	2	6	0	30	5	7	0	0	0	0	0	5	0	0	0	0	0	0	0	0	0	4	0	0	0
3	0	0	6	0	0	0	0	2	0	10	0	0	0	0	3	0	0	3	6	0	1	4	0	0	0	6	0	2	16	12	0	0	0	0	0	0	0	0	0	0	0	0	0	0	1	2	0	0	19
19	13	2	3	0	38	0	0	4	0	7	0	0	0	0	32	0	0	13	4	0	3	0	0	18	0	4	0	1	5	9	0	0	2	0	0	0	0	0	0	0	0	0	10	0	0	62	0	0	3
12	22	1	0	16	0	2	0	0	24	7	0	0	6	2	0	9	24	19	1	0	8	0	0	12	0	0	2	1	4	1	5	0	1	10	16	0	0	0	0	0	0	0	0	3	0	0	11	81	0
10	40	0	29	1	26	43	7	1	11	13	0	13	10	6	0	26	7	26	12	0	7	4	1	14	0	0	0	0	17	6	4	9	5	18	10	0	0	9	3	0	2	0	0	0	0	0	96	0	0
13	22	0	7	20	20	10	9	8	9	37	0	16	14	2	0	18	6	41	0	0	6	0	14	0	0	0	12	0	1	1	1	9	0	4	11	0	0	39	0	23	5	0	0	0	0	0	2	45	0
10	11	27	1	0	1	22	0	0	0	2	0	0	0	11	0	0	47	2	1	0	0	0	0	16	0	0	0	2	11	3	2	0	0	3	0	0	0	0	0	0	0	0	0	7	0	1	0	0	0
18	23	0	6	0	31	1	0	5	8	4	0	0	0	3	0	13	1	8	6	0	16	0	0	6	0	3	1	0	6	5	1	0	0	5	7	0	0	0	18	0	0	0	0	0	0	0	6	0	5
0	3	0	0	0	8	0	0	0	0	5	0	1	0	0	0	0	0	3	0	0	0	12	0	0	0	0	0	0	0	0	0	0	0	2	12	0	0	0	0	0	0	55	0	0	0	0	0	0	0
30	11	3	9	0	30	9	0	4	2	24	2	0	0	5	12	0	9	18	17	0	18	0	0	2	0	0	0	1	1	11	3	4	2	7	7	0	0	0	28	0	1	0	0	26	0	0	0	0	12
6	35	0	0	0	3	0	8	0	0	3	0	6	0	0	0	8	0	5	10	0	3	0	24	0	0	0	2	0	0	0	0	0	0	2	0	0	0	0	0	3	0	0	0	0	0	0	0	0	0
35	13	0	41	0	10	4	7	4	5	35	0	14	0	2	0	20	2	48	1	0	11	5	16	0	0	4	3	0	1	1	2	7	5	5	2	0	106	15	11	0	0	0	0	0	0	0	3	0	2
8	0	0	4	0	39	0	3	0	0	4	0	6	0	0	0	4	0	6	0	0	0	35	2	0	0	6	0	0	0	1	0	0	0	0	22	0	0	0	0	0	0	5	0	0	0	0	0	0	0
17	0	0	7	0	7	0	0	0	0	11	0	0	0	0	0	9	0	15	6	0	6	13	6	0	0	3	0	0	0	0	1	5	0	0	0	0	0	0	0	0	0	7	0	0	2	0	0	0	0
23	7	0	0	5	10	18	2	0	0	9	0	10	14	0	0	43	2	8	0	0	0	0	2	0	0	4	15	0	0	0	0	11	2	2	13	0	0	18	0	10	4	0	0	0	0	0	0	22	0
0	15	23	0	0	9	31	0	12	10	23	5	0	0	19	16	0	6	2	7	2	0	0	0	16	0	0	0	8	7	17	0	5	2	2	0	0	0	0	0	0	59	0	0	0	0	0	0	0	0
26	2	0	13	0	29	2	0	0	0	0	0	0	0	0	0	10	0	31	4	0	2	2	5	0	0	4	0	0	0	11	0	0	0	0	13	0	3	0	0	0	0	0	0	0	49	0	0	0	1
5	2	1	3	0	3	2	0	0	17	1	0	0	0	29	0	0	7	10	6	0	5	0	0	2	0	0	0	0	0	0	0	0	0	0	18	0	0	0	4	0	17	0	0	37	0	0	5	0	0
19	27	17	0	0	24	11	0	8	13	0	6	0	0	13	17	0	3	13	1	6	5	0	0	3	0	0	0	3	1	1	0	4	3	1	7	0	0	0	10	0	22	0	0	11	0	0	0	0	0
11	6	0	14	0	10	0	6	0	0	11	0	20	1	0	0	23	0	45	2	0	4	5	24	0	0	4	3	0	2	1	0	2	0	3	1	0	0	33	0	0	0	0	0	0	0	0	0	5	0
15	4	0	19	0	35	0	4	9	11	15	0	0	0	1	0	19	0	52	0	0	5	11	4	0	0	8	0	0	14	11	1	0	0	0	16	0	7	0	4	0	0	0	0	0	2	0	0	0	73
16	11	0	0	0	5	0	0	6	3	3	0	0	0	0	0	0	0	5	0	0	0	0	0	9	2	0	0	1	0	2	0	8	5	6	33	4	0	0	0	0	0	0	0	0	0	17	0	0	0
7	0	0	1	0	0	0	28	6	0	18	0	40	0	0	0	49	0	6	0	0	0	10	12	0	0	2	8	0	9	0	0	0	0	0	0	0	5	0	0	0	0	14	0	0	0	0	0	0	0
10	11	3	4	0	17	22	0	8	1	2	6	0	0	4	18	1	6	1	19	1	0	0	0	0	0	6	2	23	17	26	0	0	0	0	0	0	0	0	4	0	4	0	0	6	0	3	0	0	1
2	1	0	0	0	7	0	0	4	0	6	5	0	0	0	4	0	0	3	0	0	1	0	0	4	0	2	0	0	0	0	0	0	0	0	0	2	0	0	0	0	0	0	6	0	0	4	0	0	0
15	0	0	3	0	4	0	0	0	0	0	0	0	0	0	0	4	0	1	0	0	0	0	4	0	0	12	0	0	0	4	2	0	0	0	0	0	0	0	0	0	0	7	0	0	8	0	0	0	3
7	0	0	7	0	14	0	2	7	3	30	0	2	0	6	4	16	0	2	2	0	2	16	1	0	0	0	0	0	13	9	0	0	0	4	0	0	2	4	1	0	0	1	0	0	3	0	0	0	9
0	2	0	0	0	26	0	0	9	0	11	19	0	0	0	16	0	0	4	0	0	0	0	0	6	1	3	0	0	3	6	0	0	0	0	0	44	0	0	0	0	0	0	0	0	0	0	0	0	0
6	2	0	0	0	0	1	9	6	16	26	0	30	24	6	0	67	15	4	0	0	2	3	9	0	0	8	46	0	3	2	8	0	0	0	2	0	0	4	0	12	0	0	0	0	0	0	0	0	0
4	0	0	5	0	9	0	17	26	8	16	2	6	0	12	19	31	0	9	4	0	5	2	3	16	0	3	8	2	32	9	1	0	0	0	0	0	0	1	3	0	0	0	2	0	0	3	9	0	27
0	0	0	0	0	2	0	0	0	0	0	0	0	0	0	0	0	0	2	0	0	0	0	0	1	0	0	0	0	0	2	0	0	0	0	0	0	0	0	0	0	0	0	0	0	0	0	0	0	0
1	0	0	0	0	2	0	7	0	0	0	0	4	8	0	0	7	0	6	0	0	0	0	5	0	0	0	2	0	2	0	0	0	0	0	0	0	0	0	0	0	0	1	0	0	0	0	0	0	0
2	0	0	8	0	0	1	2	0	0	8	0	0	0	2	0	4	2	17	0	0	0	0	0	1	0	5	11	0	10	9	15	0	0	0	1	0	13	0	29	0	0	0	0	0	0	0	0	0	1
0	12	3	1	10	0	2	0	0	0	0	0	0	0	5	0	0	11	2	1	0	0	0	0	9	0	0	4	0	27	6	35	0	0	9	2	0	0	0	2	0	0	0	0	32	0	0	0	22	0
1	2	0	6	0	10	0	0	4	0	4	0	0	4	0	0	1	0	9	5	0	0	0	2	3	0	25	3	2	15	22	0	0	0	1	6	0	0	0	7	0	0	0	0	0	0	0	0	0	19
0	0	0	3	0	2	0	5	0	0	3	0	0	0	0	0	11	0	4	0	0	0	2	11	0	0	5	0	0	0	0	0	2	0	0	5	0	7	0	0	0	0	0	0	0	4	0	0	0	0
0	4	0	0	0	11	8	0	11	0	2	5	0	0	5	12	0	0	6	5	0	1	0	0	2	0	0	0	3	6	5	2	0	4	2	6	2	0	0	0	0	0	0	0	0	0	24	0	0	0
0	0	4	0	0	0	8	0	0	0	8	0	0	0	5	3	1	10	0	6	0	3	0	0	0	0	0	0	4	21	10	3	0	0	0	4	0	0	0	4	0	0	0	0	45	0	0	0	0	12
0	0	20	0	0	0	4	0	0	2	1	16	0	0	2	20	0	0	5	1	4	0	0	0	5	0	0	0	4	3	11	0	6	0	7	8	0	0	0	0	0	0	0	0	0	0	0	0	0	0
0	2	0	0	0	22	0	0	18	0	1	3	0	0	0	24	0	0	1	0	0	3	0	0	4	0	1	0	9	11	3	2	0	0	3	9	26	0	0	0	0	0	0	0	0	0	15	0	0	0
0	0	14	0	0	0	2	0	3	2	0	3	0	0	2	1	0	2	2	1	0	0	0	0	0	0	0	0	3	0	1	0	11	0	1	11	0	0	0	0	0	6	0	0	0	0	0	0	0	0
1	29	9	0	0	9	0	0	0	0	0	0	0	0	15	1	0	15	6	1	0	0	0	0	2	0	0	0	3	2	9	4	0	0	1	0	0	0	0	0	0	0	0	0	1	0	0	0	0	0
0	0	0	0	0	0	0	0	0	0	0	0	0	0	0	5	0	0	9	2	0	0	0	0	2	0	9	0	0	11	8	0	1	0	0	0	0	0	0	0	0	0	0	1	0	0	0	0	0	0
7	0	0	0	0	0	0	2	0	0	0	0	15	0	0	0	20	0	2	1	0	0	1	3	0	0	15	3	0	7	0	1	2	0	0	13	0	0	3	0	0	0	0	0	0	0	0	0	0	0
0	0	0	17	0	5	0	0	0	0	8	0	2	0	0	0	0	0	9	0	0	0	11	0	0	0	40	2	0	3	16	3	11	2	4	21	0	0	0	0	0	0	0	0	0	0	0	0	0	0
0	2	5	0	0	2	0	0	0	0	1	0	0	0	0	3	0	0	4	0	0	0	0	0	0	0	1	0	4	1	3	0	0	0	3	2	0	0	0	0	0	0	0	0	0	0	0	0	0	0
0	0	0	0	0	0	0	0	0	0	0	0	0	4	0	0	7	5	2	0	0	4	0	6	0	0	0	11	0	0	0	1	3	0	1	1	0	0	0	0	1	0	0	0	0	0	0	0	0	0
0	0	0	4	0	10	0	0	0	0	1	0	0	0	0	4	0	0	8	3	0	1	3	3	0	0	15	0	0	9	13	0	0	0	0	9	0	0	0	0	0	0	0	0	0	0	0	0	0	4
0	3	26	0	0	0	4	0	3	0	0	0	0	0	1	9	0	0	1	0	0	0	0	0	0	1	2	0	17	0	6	0	0	0	6	3	0	0	0	0	0	3	0	0	0	0	0	0	0	0
1	0	0	0	0	5	0	0	5	0	14	0	0	0	0	2	5	0	4	5	0	8	0	0	2	0	12	0	6	17	8	0	8	0	3	25	0	0	0	0	0	0	0	0	0	0	39	0	0	10
0	0	7	0	0	0	0	0	0	0	0	17	0	0	0	3	0	0	1	0	0	0	0	0	2	1	0	0	10	0	5	0	9	3	11	0	0	0	0	0	0	0	0	0	0	0	0	0	0	0
0	0	0	0	0	0	0	0	0	0	0	0	6	0	0	0	7	0	2	0	0	0	3	2	0	0	4	3	0	2	0	0	3	0	7	0	0	0	0	0	0	0	0	0	0	0	0	0	0	0
0	2	5	0	0	0	6	0	0	0	0	9	0	0	10	15	0	5	6	0	0	0	0	0	6	0	0	0	26	2	21	0	8	2	5	0	0	0	0	0	0	5	0	0	1	0	0	0	0	0
19	0	0	13	0	5	0	0	0	0	7	0	0	0	0	0	2	0	19	0	0	5	2	0	0	0	7	0	0	6	5	0	1	4	4	5	0	0	0	0	0	0	0	0	0	0	0	0	0	3
5	0	0	2	1	0	0	2	2	2	10	0	2	0	2	0	22	1	7	0	0	0	0	3	0	0	3	16	0	11	9	12	0	0	0	6	0	4	26	5	0	0	0	0	0	0	0	16	0	0
0	5	0	4	0	0	7	0	0	0	8	0	1	0	18	0	3	37	2	2	0	3	0	0	0	0	4	0	3	11	12	6	2	0	4	18	0	0	0	0	0	0	0	0	19	0	0	0	0	0
0	0	0	0	0	0	0	0	2	0	0	9	0	0	4	1	0	5	0	0	0	0	0	0	3	0	0	0	0	1	1	2	1	0	7	0	0	0	0	0	0	0	0	0	0	0	0	0	0	0
0	3	0	0	7	0	0	0	0	0	0	0	3	13	0	0	17	13	3	4	0	5	0	3	2	0	0	56	0	4	0	4	3	8	5	3	0	0	2	0	40	0	0	0	0	0	0	0	22	0
0	2	0	0	0	4	0	0	0	0	10	0	0	0	0	3	0	0	1	2	0	0	0	0	5	0	7	0	4	2	9	0	4	20	0	8	0	0	0	0	0	0	0	0	0	0	6	0	0	0
0	0	0	0	0	5	0	0	1	0	0	0	0	0	0	2	0	0	0	0	0	0	0	0	6	4	8	0	10	2	3	0	5	0	10	1	3	0	0	0	0	0	0	0	0	0	0	0	0	0
0	0	0	0	0	0	0	0	0	0	0	0	0	0	0	0	0	0	2	0	0	0	0	0	0	0	0	0	0	0	3	0	0	0	0	2	0	0	0	0	0	0	0	0	0	0	0	0	0	0
3	4	0	0	6	0	0	0	0	0	0	0	0	0	9	0	0	21	2	0	6	0	0	0	0	0	0	0	2	4	10	30	0	0	8	0	0	0	0	0	0	0	0	0	0	0	0	0	0	0
1	2	0	5	6	0	0	0	0	0	2	0	6	2	8	0	9	7	12	2	0	1	1	0	12	0	2	4	0	9	7	8	8	4	8	11	0	0	0	0	0	1	0	0	0	0	0	2	4	0
0	0	0	0	0	1	0	0	2	0	0	7	0	0	0	3	0	0	0	0	0	0	0	0	0	0	3	0	6	2	2	0	3	0	8	1	18	0	0	0	0	0	0	0	0	0	0	0	0	0
0	1	0	3	0	4	4	0	0	0	24	0	2	0	5	0	18	8	9	2	0	7	0	4	0	0	1	6	1	5	13	11	4	0	13	6	0	0	0	0	0	0	0	0	0	0	0	0	0	0
0	0	1	0	0	0	2	0	0	0	0	0	0	0	2	0	0	2	0	0	2	0	0	0	0	0	0	0	4	0	0	0	3	0	0	0	0	0	0	0	0	0	0	0	0	0	0	0	0	0
1	0	0	4	20	0	1	0	0	0	0	0	0	13	2	0	0	10	4	1	0	0	0	0	1	0	0	2	0	0	0	0	3	1	10	0	0	0	1	0	0	0	0	0	0	0	0	0	1	0
0	11	0	16	17	0	14	2	0	2	5	0	0	14	0	0	6	42	4	9	5	2	0	0	0	0	0	3	0	1	0	0	3	37	8	0	0	0	4	0	12	0	0	0	0	0	0	5	35	0
5	7	8	0	0	18	0	0	0	3	2	0	0	0	5	5	0	33	0	0	0	0	0	0	55	0	0	0	2	5	5	0	0	2	2	0	0	0	0	0	0	14	0	0	9	0	0	0	0	0
27	0	0	2	0	29	0	0	0	0	11	0	3	0	0	0	26	0	8	0	0	0	0	1	0	0	0	2	0	0	3	0	0	0	0	0	0	12	30	4	0	0	0	0	0	0	0	0	0	0
0	14	8	0	10	1	13	0	0	7	2	0	0	0	14	0	0	45	0	2	0	0	0	0	11	0	0	0	0	14	5	17	7	22	14	0	0	0	0	0	0	0	0	0	11	0	0	0	4	0
30	1	0	7	0	39	0	0	0	0	10	0	0	0	0	0	0	0	50	0	0	0	0	1	0	0	9	0	0	1	8	0	2	35	8	0	0	0	0	0	0	0	0	0	0	69	0	0	0	26
5	10	7	0	0	9	13	0	0	0	0	17	0	0	6	35	0	3	0	4	0	0	0	0	18	0	0	0	0	0	15	0	2	2	14	12	0	0	0	0	0	10	0	0	0	0	0	0	0	0
0	15	34	3	0	19	0	0	5	0	6	23	0	0	8	39	0	0	0	9	0	0	0	0	15	0	3	1	4	2	0	1	0	15	0	31	0	0	0	0	0	9	0	0	11	0	11	0	0	0
0	2	7	0	0	23	6	0	0	0	0	8	0	0	0	26	0	13	0	0	3	0	0	0	17	0	0	0	0	0	4	0	34	9	0	0	0	0	0	3	0	59	0	0	0	0	0	0	0	0
6	0	1	11	0	26	0	0	0	0	3	0	0	0	4	7	10	0	4	6	0	0	0	0	4	0	4	0	0	10	5	0	0	6	23	8	0	0	0	2	0	0	0	0	0	0	15	0	0	44
4	0	0	0	0	46	0	3	0	0	6	0	0	0	0	0	49	0	8	0	0	0	3	7	0	0	39	0	0	0	0	0	0	0	0	0	0	4	0	0	0	0	0	0	0	8	0	0	0	0
2	0	0	0	0	10	0	0	0	0	19	0	0	0	0	0	15	0	0	0	0	0	0	17	0	0	0	0	0	0	0	0	2	0	1	0	0	2	14	0	0	0	0	0	0	0	0	0	0	0
9	2	0	2	13	4	7	0	0	0	9	0	0	3	0	0	11	4	1	2	3	0	0	3	2	0	0	12	0	1	0	0	9	42	2	1	0	0	17	0	3	2	0	0	0	0	0	0	43	0
0	27	10	0	0	0	9	0	0	2	7	0	0	0	5	1	0	14	2	7	0	28	0	0	18	0	0	4	3	3	5	0	0	0	9	3	0	0	0	13	0	0	0	0	111	0	0	0	0	1
22	1	0	0	0	21	0	17	0	0	5	0	7	0	0	0	7	0	1	0	0	0	0	23	0	0	2	0	0	0	0	0	0	0	0	0	0	0	0	0	0	0	1	0	0	0	0	0	0	0
16	0	0	0	0	11	0	0	0	0	0	0	0	0	0	0	9	0	6	0	0	0	0	0	0	0	0	0	0	0	0	0	0	12	0	0	0	0	0	0	0	0	0	0	0	4	0	0	0	0
0	1	8	0	0	7	0	0	0	3	0	8	0	0	0	6	0	11	0	0	0	0	0	0	0	0	0	0	2	0	1	0	16	1	7	0	0	0	0	0	0	0	0	0	0	0	0	0	0	0
0	1	0	0	0	41	0	0	2	0	1	7	0	0	0	13	0	0	0	0	2	0	0	0	2	2	0	0	4	0	6	0	7	3	1	1	59	0	0	0	0	0	0	0	0	0	0	0	0	0
8	0	0	0	0	3	0	0	5	0	4	0	0	0	0	15	0	0	0	2	0	0	0	0	4	0	2	0	4	0	23	0	6	7	0	5	4	0	0	0	0	0	0	2	0	0	19	0	0	0
21	15	2	14	0	52	0	0	1	0	59	1	0	0	0	4	18	2	10	5	0	3	0	0	2	0	2	0	0	24	13	0	0	5	0	2	0	6	0	83	0	0	0	0	0	0	0	0	0	15
4	12	0	0	0	119	35	0	6	0	19	9	0	0	0	25	0	0	8	1	0	2	0	0	0	5	1	0	0	1	5	0	0	10	1	3	9	0	0	0	0	0	0	0	0	0	28	0	0	0
15	0	0	2	0	59	0	0	0	0	37	0	1	0	0	0	14	0	29	0	0	0	2	2	0	0	9	0	0	7	6	4	0	8	1	4	0	2	0	30	0	0	0	0	0	0	0	0	0	12
7	0	0	4	0	3	0	3	0	0	5	0	0	0	0	0	4	0	2	0	0	0	6	24	0	0	7	0	0	0	0	0	0	0	6	11	0	0	0	0	0	0	25	0	0	0	0	0	0	0
7	3	0	1	0	16	2	0	0	3	27	0	4	0	7	0	1	21	0	1	0	4	0	0	3	0	0	6	0	1	4	2	4	9	0	4	0	0	0	49	0	0	0	0	31	0	0	47	0	2
2	0	0	0	0	14	0	0	16	0	1	3	0	0	0	0	0	0	6	0	0	0	0	0	0	0	0	0	1	0	40	0	0	2	0	0	3	0	0	0	0	0	0	3	0	0	0	0	0	0
2	3	0	3	0	18	4	0	1	0	7	3	0	0	15	15	1	0	0	9	0	2	0	0	7	0	0	2	3	16	1	0	0	22	0	0	0	0	0	24	0	0	0	0	14	0	38	0	0	13
2	16	0	7	0	15	0	0	0	0	5	0	2	0	0	0	1	0	22	1	0	3	1	10	0	0	18	0	0	1	2	0	0	3	0	0	0	44	0	0	0	0	0	0	0	0	0	0	0	1
6	3	8	0	0	39	3	0	0	3	4	3	0	0	7	10	0	12	0	3	0	1	0	0	15	0	0	0	0	0	27	0	9	7	0	0	0	0	0	0	0	0	0	0	23	0	13	0	0	0
3	0	0	0	0	4	0	0	0	0	15	0	7	0	0	0	0	0	0	0	0	0	3	28	0	0	0	0	0	0	0	0	0	0	0	9	0	0	0	0	0	0	39	0	0	0	0	0	0	0
0	0	0	0	0	16	0	0	0	0	4	0	4	9	0	0	17	0	3	0	0	0	0	3	0	0	1	0	0	0	0	0	0	0	1	2	0	0	1	0	0	0	0	0	0	0	0	0	0	0
0	0	8	0	0	15	23	0	0	0	2	5	0	0	0	12	0	12	0	1	0	0	0	0	4	0	0	0	0	5	2	4	15	0	0	6	0	0	0	0	0	2	0	0	0	0	0	0	0	0
9	0	0	22	0	31	0	7	1	0	16	0	0	10	0	0	29	0	6	0	0	0	0	8	0	0	0	6	0	0	0	5	2	8	7	0	0	16	11	16	0	0	0	0	0	0	0	17	0	0
3	12	0	0	9	33	4	0	0	2	0	0	0	0	11	0	6	29	11	0	3	0	0	0	22	0	0	0	0	7	7	3	3	5	8	0	0	0	0	0	0	0	0	0	10	0	0	23	65	0
12	16	0	22	0	35	3	2	2	0	0	0	8	0	0	0	29	0	1	0	0	0	5	11	0	0	17	0	0	0	8	0	3	0	2	0	0	10	4	0	0	0	5	0	0	6	0	0	0	0
9	0	0	0	0	6	0	0	0	0	2	0	0	0	0	0	0	0	3	19	0	0	0	0	2	0	0	0	0	2	0	0	2	14	15	4	0	0	0	0	0	0	0	18	0	11	0	0	0	15
0	0	0	0	0	0	0	0	0	0	0	3	0	0	0	0	0	0	0	0	0	0	0	0	0	0	0	0	42	0	0	0	1	0	7	14	7	0	0	0	0	0	0	0	0	0	0	0	0	0
1	11	14	0	0	4	0	0	0	0	0	0	0	0	0	2	0	3	2	0	0	0	0	0	0	0	0	0	0	0	0	0	0	0	0	0	0	0	0	2	15	0	0	0	4	0	0	3	4	0
13	11	41	37	10	5	12	0	0	0	0	0	0	0	0	4	1	2	1	3	0	0	0	0	0	0	0	0	0	2	0	0	0	0	0	0	0	0	4	11	21	2	0	6	2	0	1	1	15	0
0	3	15	0	0	0	2	0	0	0	0	0	0	0	0	0	0	0	0	0	0	0	0	0	0	0	0	3	0	0	0	0	0	0	0	0	0	0	0	0	1	8	0	0	0	0	0	0	0	0
0	7	12	0	0	7	0	0	0	0	0	0	0	0	0	0	0	0	0	1	0	0	0	0	0	0	0	0	0	0	0	0	0	4	0	0	22	3	2	0	0	4	0	0	0	14	22	0	0	1
20	21	27	24	2	3	12	0	0	0	0	0	0	0	0	1	2	0	1	6	5	0	0	0	1	0	0	0	0	0	2	0	0	0	0	0	6	0	0	1	0	0	0	3	0	0	6	0	0	0
31	7	2	18	0	2	0	0	1	0	0	1	0	0	0	14	0	0	11	0	0	14	0	0	0	0	0	0	0	0	0	0	0	0	0	0	3	0	0	6	0	0	0	0	0	1	8	0	0	18
26	35	10	88	25	2	27	4	0	37	3	0	0	1	5	0	16	4	6	2	0	2	0	0	1	0	0	0	0	8	0	0	0	2	0	0	0	0	11	14	2	8	0	0	2	3	7	7	21	2
31	245	137	39	18	1	50	0	0	7	1	0	0	0	19	1	2	24	14	7	0	1	0	0	10	0	0	0	0	0	2	54	0	0	0	0	2	0	0	5	2	6	0	0	33	0	11	8	5	3
29	1	0	31	0	4	3	7	0	0	6	0	8	0	0	0	12	0	1	0	0	0	111	1	0	0	3	0	0	0	0	0	0	0	0	0	0	0	6	0	0	0	2	0	0	3	0	0	0	1
0	0	9	0	0	0	4	0	0	0	0	0	0	0	6	5	0	0	0	0	2	0	0	0	0	0	0	0	0	0	0	0	0	0	0	0	0	0	0	0	0	2	0	0	0	0	0	0	0	0
0	7	0	4	0	2	0	0	0	0	0	0	0	0	5	0	0	0	0	3	0	2	0	0	0	0	8	0	0	0	0	0	0	0	0	0	0	0	0	0	0	2	2	0	1	0	0	4	1	0
2	0	0	0	0	3	0	0	0	0	0	0	0	0	0	1	5	0	1	5	0	2	0	3	1	0	1	0	0	0	0	0	0	0	0	0	1	0	0	2	0	6	0	0	0	4	7	0	0	0
5	4	0	2	1	6	1	0	0	0	0	0	0	0	0	0	3	0	2	6	0	3	0	0	4	0	0	0	0	0	0	0	0	0	0	0	8	0	0	4	0	0	0	0	0	0	2	57	3	0
1	0	0	4	0	0	0	0	0	0	0	0	0	0	0	0	16	0	0	6	0	0	5	0	0	0	0	0	0	0	0	0	0	0	0	0	0	0	1	0	3	0	0	0	0	0	0	0	9	0
6	6	0	1	0	0	0	0	0	0	0	0	0	0	0	10	8	0	2	1	0	0	0	0	0	0	0	0	0	0	0	0	0	0	0	0	0	0	0	5	0	0	0	2	0	0	18	0	0	0
0	12	8	4	0	0	0	0	0	0	0	0	0	0	0	7	0	0	0	0	0	2	0	0	4	0	0	0	0	0	0	0	0	0	0	0	2	0	0	2	0	1	0	0	6	0	6	0	0	0
12	4	0	9	0	18	0	0	0	0	0	0	0	0	0	0	0	0	3	0	0	1	1	7	0	0	3	0	0	0	0	0	0	0	0	5	0	9	2	0	0	0	9	0	0	8	0	0	0	2
14	6	0	0	0	0	0	0	0	0	0	0	0	0	0	5	0	0	0	0	0	4	0	0	1	0	0	0	0	0	0	0	0	1	0	0	22	0	0	0	0	0	0	0	0	0	1	0	0	1
6	0	0	1	0	0	0	0	0	0	7	0	0	0	0	0	0	0	0	0	0	0	0	0	5	0	0	0	0	0	0	0	0	0	0	0	0	0	0	0	0	0	0	4	0	0	2	0	0	8
6	11	3	0	0	9	3	0	1	0	0	0	1	0	0	0	4	0	2	4	3	1	0	0	1	0	0	0	1	2	0	0	0	0	0	0	5	2	1	0	0	0	0	3	2	0	5	0	0	1
4	4	0	2	0	0	2	0	0	0	0	0	0	0	0	0	0	0	5	7	0	3	0	0	2	0	0	0	0	1	0	0	0	0	0	0	1	0	0	2	0	0	17	0	1	0	0	6	0	2
10	3	8	6	0	76	1	9	2	3	13	13	6	0	3	12	1	0	18	0	0	2	0	4	0	0	1	10	0	5	4	0	0	0	0	0	3	8	2	23	2	1	1	1	15	3	12	0	0	2
8	11	6	5	0	0	0	0	0	0	0	0	0	0	0	0	2	0	2	0	0	0	2	0	0	0	0	4	0	0	2	0	0	0	0	0	0	8	0	3	4	2	0	0	0	0	0	5	22	3
1	3	5	2	0	5	2	0	0	1	0	0	0	0	19	1	0	0	7	2	0	5	4	0	0	0	0	0	0	0	2	0	0	0	0	0	0	0	0	5	0	4	0	0	11	0	6	0	0	7
0	13	0	0	0	0	0	0	0	0	0	0	0	0	0	0	0	0	0	0	0	1	0	0	0	0	0	0	0	0	0	0	0	0	0	0	1	0	0	0	0	0	0	4	0	0	7	0	0	0
4	7	1	0	0	10	2	0	3	0	0	0	0	0	12	0	0	0	1	1	0	3	0	0	3	0	0	0	0	0	0	0	0	0	0	0	0	0	0	33	0	1	0	0	21	0	4	0	0	17
5	11	0	7	0	0	0	0	0	0	1	0	23	6	2	0	0	2	3	0	0	0	0	6	9	0	0	1	0	0	0	0	0	0	0	0	0	3	8	0	1	0	0	0	0	3	0	1	5	0
5	0	0	5	0	0	0	0	0	0	0	0	0	0	0	0	0	0	0	0	0	4	4	1	0	0	0	0	0	0	0	0	0	0	0	0	0	0	0	0	0	0	0	0	0	5	0	0	0	12
0	2	1	0	0	0	3	0	0	0	0	0	0	0	11	2	0	0	0	0	0	2	0	0	2	0	0	0	0	4	0	0	0	0	0	0	1	0	0	4	0	0	0	0	3	0	29	0	0	0
14	9	0	5	0	3	37	0	0	0	1	0	0	2	0	0	6	0	17	0	0	0	1	1	0	0	0	0	0	0	0	0	0	0	0	0	0	0	0	0	5	0	0	0	0	0	0	0	0	1
10	5	0	4	1	0	0	0	0	0	0	0	0	3	0	0	1	0	5	0	0	0	0	1	0	0	0	0	0	0	0	0	0	0	0	0	0	0	4	10	14	0	0	7	0	0	5	4	2	0
1	4	0	10	0	0	6	0	0	0	0	0	0	0	0	0	2	0	3	0	0	3	4	1	2	0	0	0	0	0	0	0	0	0	0	0	0	0	4	0	3	0	0	0	0	0	0	3	5	0
3	0	0	16	0	0	0	0	0	3	7	0	0	0	2	0	2	2	0	0	0	4	0	1	0	0	0	0	0	1	0	2	0	0	0	0	0	0	0	0	0	0	0	0	1	0	0	0	0	0
0	16	4	0	0	7	3	0	0	0	0	0	0	0	2	0	3	1	3	0	0	6	0	0	0	0	0	0	0	0	0	0	0	0	0	0	0	0	0	0	0	0	0	0	7	0	0	5	0	0
0	3	0	0	0	0	0	0	39	2	2	6	0	0	2	1	0	4	0	0	0	2	0	0	0	0	0	0	3	2	7	0	0	0	0	0	0	0	0	0	0	0	0	3	2	0	8	0	0	0
1	1	0	0	0	0	0	0	0	0	0	0	0	0	0	3	0	0	0	0	0	0	0	0	0	0	0	0	0	0	0	0	0	3	0	0	5	0	0	0	0	0	0	0	0	0	31	0	0	1
2	7	5	0	0	6	4	0	0	0	0	0	0	0	9	10	0	10	0	1	0	0	0	0	0	0	0	0	0	3	0	0	0	0	0	0	0	0	0	1	0	1	0	0	8	0	6	0	0	0
0	3	5	3	3	3	3	0	0	2	0	0	0	0	2	0	0	1	11	0	0	11	0	0	3	0	0	0	0	0	1	0	0	0	0	0	0	0	10	2	0	0	0	0	2	0	3	9	4	2
5	0	0	3	0	52	2	0	2	0	2	0	0	1	0	0	2	0	1	0	0	0	0	0	1	0	5	0	0	0	0	0	0	0	0	0	0	0	4	0	0	0	0	0	0	0	0	0	0	4
2	11	0	0	0	0	0	0	0	0	0	0	0	0	8	0	1	2	0	0	0	1	0	0	0	0	0	0	0	0	0	0	0	0	0	0	0	0	0	5	0	0	0	0	0	0	7	4	16	0
4	3	5	0	0	0	0	0	0	0	5	0	0	1	12	5	0	5	0	0	0	5	0	1	0	0	3	0	0	0	0	0	0	0	0	0	3	0	0	8	0	0	0	0	6	0	0	1	0	0
8	3	0	0	0	0	0	0	0	0	1	0	0	0	0	1	0	0	2	0	0	4	2	0	7	0	0	0	0	0	0	0	0	0	0	0	3	0	0	0	0	0	0	2	0	0	16	0	0	2
1	10	0	5	0	7	18	0	19	0	7	1	2	9	11	6	5	4	9	7	0	24	6	9	19	8	1	6	2	0	0	0	0	0	0	0	1	0	19	8	18	20	0	0	13	0	35	5	28	5
4	3	1	4	0	16	4	0	0	0	2	0	4	2	19	2	0	3	4	0	0	11	3	18	3	0	0	0	0	1	0	0	0	0	0	0	0	2	5	14	4	4	0	0	0	0	1	8	18	1
1	3	2	0	0	10	2	0	0	8	0	0	21	13	9	1	1	4	1	9	0	35	9	1	13	0	5	0	0	2	0	0	0	0	0	0	6	0	16	8	12	0	0	0	3	38	5	3	13	0
4	0	0	1	0	5	5	0	0	0	1	0	15	5	2	0	4	0	0	3	0	15	31	34	2	0	2	0	0	0	0	0	0	0	0	0	0	5	11	6	4	0	7	12	0	8	0	1	6	6
5	4	0	2	0	0	3	0	0	7	2	0	1	0	7	1	3	0	0	0	1	12	7	9	13	2	0	0	0	0	0	0	0	0	0	0	0	9	1	6	7	2	0	0	15	5	12	1	13	1
3	6	0	0	0	0	12	0	0	2	7	1	0	0	5	0	0	1	1	0	0	12	9	5	4	0	0	0	0	0	1	0	0	0	0	0	4	1	0	3	1	2	3	12	10	1	20	0	1	1
8	3	2	1	0	5	3	0	0	0	3	0	1	2	15	2	3	3	3	0	0	7	2	8	7	2	6	0	0	0	0	0	0	0	0	0	2	0	5	9	18	0	0	0	9	6	10	6	5	5
1	7	0	1	0	2	4	1	0	4	6	0	5	5	14	0	10	0	0	0	0	5	2	13	12	0	6	0	0	0	0	0	0	0	0	0	0	8	7	4	4	0	2	0	0	5	0	6	15	0
7	7	6	2	0	1	3	0	1	1	4	12	6	5	44	0	1	0	2	0	0	15	5	5	13	6	11	1	0	0	0	0	0	0	0	0	8	4	7	15	1	10	4	0	9	3	11	8	11	1
9	4	1	5	0	1	4	0	0	2	4	2	15	8	11	1	3	0	3	4	0	12	9	3	15	9	6	0	0	2	0	0	0	0	0	0	12	2	12	8	5	4	0	0	2	5	3	0	7	11
8	4	0	1	0	3	1	0	1	3	3	0	9	1	5	3	8	0	10	2	1	33	21	17	1	0	0	0	0	0	0	0	0	0	0	0	0	4	0	7	1	61	0	0	9	1	22	4	12	5
1	4	0	4	0	17	3	0	0	0	0	0	10	0	14	0	1	0	1	5	0	15	19	11	7	0	0	0	0	0	0	0	0	0	0	0	9	1	6	1	0	3	0	0	5	5	0	11	17	1
0	0	0	3	0	6	0	1	3	7	0	0	1	3	16	4	5	9	7	7	0	9	8	8	22	8	0	0	0	0	0	0	0	0	0	0	5	2	3	2	16	7	0	1	13	1	5	9	15	3
7	3	0	0	0	13	3	0	0	5	2	0	6	9	25	0	8	2	2	2	0	11	1	6	23	0	2	0	0	1	0	0	0	0	0	0	0	13	4	4	13	0	0	0	13	9	0	4	6	8
14	7	0	3	0	4	5	2	0	0	6	0	9	11	27	2	3	5	9	1	0	11	13	15	25	0	10	0	1	0	0	0	0	0	0	0	3	4	11	2	5	0	0	0	3	5	22	4	11	2
2	1	8	2	3	17	0	0	0	0	0	0	0	0	2	19	0	0	0	1	0	0	0	0	2	2	0	2	25	6	15	0	2	5	0	0	0	0	0	1	4	0	0	0	5	0	1	0	0	3
3	5	15	9	1	17	0	3	0	0	16	0	0	0	0	0	29	2	1	0	8	0	2	0	0	0	12	48	0	1	0	0	6	3	0	0	0	5	20	0	10	3	1	0	0	12	0	0	0	0
26	3	6	18	0	32	10	0	0	4	6	0	0	0	1	11	12	4	10	10	0	6	5	1	8	2	14	3	2	7	23	6	0	0	0	0	0	6	0	24	0	0	0	9	1	5	5	0	0	26
3	5	21	28	18	2	26	0	0	2	4	2	0	0	15	19	2	17	7	2	0	8	0	0	14	0	5	0	18	12	38	10	0	0	0	0	0	0	2	6	0	1	0	0	12	0	2	5	15	7
0	1	1	11	11	5	4	0	0	2	0	0	0	1	3	1	14	15	7	4	0	4	1	2	3	0	0	3	2	1	0	1	0	0	4	0	0	1	0	3	1	0	0	0	14	0	0	12	4	0
6	6	22	0	0	5	11	0	3	2	0	0	0	0	4	59	0	13	4	10	9	4	0	0	7	2	4	0	8	4	5	0	3	6	0	1	0	0	0	0	0	9	0	0	14	0	0	0	0	0
22	14	4	18	1	27	12	1	9	0	5	2	3	2	5	39	19	10	35	28	9	4	9	4	8	3	6	0	0	5	9	5	0	7	5	0	8	6	6	21	0	3	1	4	4	10	51	3	1	16
0	0	0	3	0	2	0	3	32	7	19	6	0	0	6	14	0	2	4	0	0	1	0	0	0	0	2	0	1	9	3	2	0	0	0	0	0	2	0	0	0	1	0	0	11	5	0	0	0	6
0	0	0	0	0	0	4	6	11	5	7	1	28	0	2	0	5	1	0	0	0	2	0	0	0	0	0	0	1	0	1	0	0	0	0	0	3	0	6	9	0	1	0	0	0	0	4	4	2	0
0	4	0	0	1	0	1	0	15	33	11	3	0	3	6	4	9	12	3	0	0	0	0	0	2	0	0	1	0	6	0	4	0	0	0	0	0	0	5	0	3	6	0	0	14	0	0	5	4	0
0	0	0	0	0	0	0	36	0	0	1	0	13	0	0	0	2	0	0	0	0	0	0	0	0	0	3	0	0	0	0	0	0	0	0	0	0	0	0	0	0	0	0	0	0	0	0	0	0	0
0	0	0	0	1	0	0	4	8	10	17	3	15	0	2	3	9	0	0	0	0	0	14	0	1	0	0	0	0	7	4	0	0	0	0	0	0	3	0	0	0	0	3	0	9	0	0	1	0	2
0	2	0	0	0	0	0	0	18	6	1	1	0	0	25	14	0	13	0	0	0	0	0	0	0	0	0	0	2	3	0	0	0	0	0	0	1	0	0	0	0	1	0	0	0	0	0	0	0	0
2	5	0	0	0	3	0	4	8	55	12	0	2	6	12	3	5	0	0	0	0	5	2	2	1	0	1	0	0	2	3	0	0	0	0	0	0	0	1	0	10	0	0	0	0	0	3	10	3	3
2	0	0	4	0	0	0	0	42	3	21	3	0	0	0	6	1	0	0	0	0	2	0	2	0	2	0	0	0	1	0	0	0	0	0	0	4	0	0	0	0	0	0	0	0	0	13	0	0	4
7	0	0	3	0	3	0	2	0	0	4	0	9	0	0	0	11	0	4	1	0	0	3	11	0	0	9	5	0	0	1	0	1	0	3	4	0	4	5	0	0	0	3	0	0	0	0	0	0	0
5	16	12	6	0	9	5	0	2	7	14	1	3	3	19	42	10	24	1	3	0	3	5	1	29	0	8	6	8	27	25	4	0	0	0	6	0	0	0	18	0	3	0	0	23	0	0	1	0	10
0	1	0	0	0	2	0	0	0	6	11	0	0	15	15	0	9	36	0	3	0	0	0	0	32	0	0	12	0	17	2	3	0	0	0	0	0	0	0	0	4	0	0	0	0	0	0	0	29	0
7	11	0	0	0	6	7	0	11	0	19	2	0	0	3	19	0	0	2	5	0	3	0	0	16	2	4	0	3	15	33	0	0	0	0	0	6	0	0	0	0	0	0	23	0	0	18	0	0	0
10	4	0	8	0	14	1	3	7	0	2	0	4	0	1	1	9	0	4	2	0	1	1	8	2	0	5	7	0	0	0	0	0	0	0	0	0	21	0	9	0	0	0	0	0	1	0	5	0	5
2	5	0	1	1	0	0	1	0	0	7	0	1	7	0	0	17	1	3	0	0	0	2	2	0	0	2	15	0	3	1	7	0	0	0	0	0	0	11	0	2	0	0	0	1	0	0	17	11	5
0	0	0	0	0	2	0	0	5	1	15	0	4	0	5	0	1	0	0	0	0	0	4	2	0	0	0	0	5	2	5	3	0	0	0	0	0	0	0	0	0	0	0	0	0	0	0	0	0	3
0	0	0	0	0	10	0	0	2	0	7	0	0	0	0	5	0	6	1	2	0	0	0	0	0	0	0	7	13	6	12	1	0	0	0	0	0	2	12	2	0	0	0	0	0	0	0	2	0	2
0	1	0	4	0	1	0	0	0	1	4	5	0	0	14	7	0	2	2	1	0	0	0	0	2	0	0	2	12	11	12	3	0	0	0	0	0	1	0	2	0	0	0	0	3	0	10	0	0	10
0	2	0	5	0	0	4	0	3	0	0	0	0	0	3	3	0	3	2	0	0	1	0	0	0	0	2	0	1	2	2	2	0	0	0	0	0	0	0	3	0	0	0	0	0	0	0	35	0	10
45	30	16	5	5	19	0	9	6	2	11	0	6	0	1	11	18	7	6	3	3	1	0	3	0	2	18	7	0	0	3	0	0	5	4	0	4	0	3	2	0	0	10	0	0	4	1	12	5	0
9	20	9	0	11	4	7	0	3	0	9	2	0	0	9	20	0	0	11	0	14	0	2	0	1	5	2	0	10	0	18	0	7	0	3	0	22	0	0	0	3	1	0	0	3	0	0	0	0	0
0	4	11	5	0	0	0	0	3	0	0	2	0	0	0	18	7	9	4	0	0	3	0	0	0	4	0	0	13	9	5	0	21	0	26	3	0	0	0	0	0	4	0	0	0	0	8	0	0	0
3	3	4	33	18	3	2	4	2	2	3	0	7	3	14	18	21	21	0	0	0	0	0	0	0	2	2	8	45	27	19	1	0	0	0	0	0	0	1	0	0	0	0	5	1	0	0	0	0	4
0	3	2	0	0	0	0	3	0	0	17	1	0	4	7	23	1	6	2	2	0	0	2	0	9	0	0	7	0	15	6	10	0	0	0	0	0	0	0	3	1	0	0	0	3	0	0	3	0	0
0	0	1	0	1	2	0	0	4	0	2	0	2	0	9	64	24	10	2	0	0	0	0	0	0	0	0	5	77	6	15	1	0	0	0	0	0	0	0	0	0	0	0	70	0	0	0	0	6	0
2	6	3	9	35	0	0	2	0	0	3	0	15	14	10	7	238	79	3	1	0	0	2	3	0	0	8	21	2	28	25	6	0	0	0	0	0	0	5	0	14	4	0	0	1	0	0	0	0	9
3	0	9	41	2	1	2	0	0	0	5	3	8	8	20	50	63	51	3	0	0	0	2	3	0	0	9	5	63	28	19	6	0	0	0	0	0	0	0	8	0	0	0	1	0	0	0	0	0	3
0	18	0	1	0	0	13	0	2	0	10	1	0	1	3	15	13	19	2	2	0	2	0	5	0	0	0	10	1	12	11	3	0	0	0	0	0	0	0	0	0	0	0	0	0	0	0	0	0	0
4	7	4	7	0	22	7	0	6	2	0	6	0	0	2	12	0	9	2	0	0	0	0	0	10	2	1	0	17	6	22	0	0	0	0	0	3	0	0	0	0	0	0	9	0	0	12	0	0	0
0	3	0	0	1	5	1	0	16	12	2	0	3	9	10	0	3	13	0	0	0	0	1	0	1	0	4	1	0	0	3	1	0	7	0	0	0	0	0	0	3	0	0	0	0	0	0	0	3	0
0	26	2	0	2	0	1	9	2	52	17	0	5	5	71	0	4	19	0	3	0	0	0	0	9	0	0	5	0	19	3	20	0	0	4	2	0	0	0	0	0	0	0	0	8	0	0	3	1	0
3	0	0	0	0	0	0	5	11	1	13	0	6	8	4	0	0	1	0	0	0	0	4	1	0	0	0	14	0	2	0	0	0	0	0	0	0	0	0	0	14	0	0	0	0	0	0	0	0	0
0	10	6	1	0	8	5	0	4	12	28	2	0	5	45	42	5	55	17	4	2	0	0	0	15	0	6	2	12	34	32	20	0	0	2	0	0	0	0	1	0	1	0	0	2	0	0	0	0	0
0	1	1	0	0	7	1	3	73	38	22	14	0	0	30	8	0	0	0	4	0	2	0	0	7	2	3	0	2	26	3	1	0	0	0	0	0	0	0	0	0	6	0	0	4	0	10	0	0	0
3	9	0	3	0	5	0	42	43	0	47	0	39	13	12	0	26	2	3	0	0	1	1	2	0	0	4	15	0	9	8	5	0	0	2	0	0	3	3	1	3	0	7	0	0	0	0	0	4	0
3	4	0	0	0	7	1	2	34	19	19	21	0	0	17	44	2	0	4	0	1	4	0	0	16	4	0	0	6	16	15	0	0	0	0	0	13	0	0	0	0	8	0	3	0	0	12	0	0	9
1	1	0	0	0	2	0	37	6	0	16	0	3	0	0	0	0	0	0	0	0	0	0	0	0	0	0	4	0	0	4	0	0	0	0	0	0	0	0	0	0	0	5	0	0	0	0	0	0	0
0	2	0	8	0	1	3	7	1	0	59	1	7	1	22	18	74	4	3	0	0	2	8	10	2	0	0	43	11	62	17	6	0	0	2	0	0	0	0	0	0	0	0	0	0	0	1	0	0	1
0	1	4	7	0	0	12	3	4	0	11	2	7	0	16	92	39	8	3	4	0	11	2	0	0	0	2	14	28	64	51	17	5	0	4	0	0	1	0	2	0	0	0	0	0	0	0	0	0	1
0	0	0	0	0	0	0	0	0	0	13	0	7	0	0	0	33	0	2	0	0	0	4	6	0	0	2	0	0	3	21	0	0	0	0	0	0	0	0	0	0	0	0	0	0	0	0	0	0	0
0	0	0	0	0	1	0	2	2	0	4	0	0	6	0	0	10	3	0	0	0	0	0	1	0	0	0	5	0	4	0	0	0	5	0	0	0	0	0	0	0	0	0	0	0	0	0	0	0	0
2	0	17	0	0	7	14	0	1	1	0	16	0	0	13	5	0	0	7	5	0	0	0	0	41	0	0	0	4	0	7	2	4	4	1	24	0	0	0	0	0	8	0	0	8	0	22	0	0	0
0	22	1	2	3	56	9	0	0	0	2	0	0	4	15	0	2	11	2	1	8	0	0	0	0	2	2	1	5	5	8	0	7	2	5	15	0	0	0	24	0	4	0	0	38	0	4	7	6	5
3	4	0	4	0	114	0	1	0	0	5	0	18	0	0	0	9	0	0	0	0	2	2	14	0	0	5	0	0	0	0	0	0	0	0	21	0	25	16	2	3	0	3	0	0	0	0	9	16	0
0	0	0	1	0	175	3	0	2	2	0	0	0	0	2	4	0	0	3	1	0	1	0	0	10	2	0	0	0	0	1	0	2	4	4	23	2	0	0	19	0	12	0	10	0	0	4	0	0	32
1	0	0	2	0	0	0	0	1	0	2	0	1	0	5	2	15	0	18	6	2	0	3	3	13	0	1	0	0	3	6	2	2	0	5	1	0	0	0	0	0	0	0	0	4	9	0	0	0	0
0	0	6	2	0	3	2	0	4	2	4	1	0	0	1	14	0	0	1	0	0	1	0	0	7	5	0	0	3	5	5	0	3	0	5	0	8	0	0	0	0	0	0	2	0	0	6	0	0	0
8	28	0	2	3	4	8	2	0	7	8	0	3	7	17	3	7	8	15	11	3	0	7	18	7	3	3	4	3	2	9	3	0	0	1	2	0	7	12	2	3	0	1	0	3	2	0	11	5	1
3	0	0	3	0	2	0	5	0	0	4	0	6	1	0	0	6	0	0	0	0	0	9	5	0	0	7	4	0	0	1	0	0	0	0	0	0	0	0	0	0	0	0	0	0	0	0	0	0	0
0	3	4	0	0	5	5	0	1	4	12	41	0	0	23	14	0	8	0	0	0	0	0	0	4	0	0	0	10	27	13	3	0	0	0	0	0	0	0	0	0	0	0	0	0	0	0	0	0	0
0	3	1	0	3	0	0	0	0	0	0	3	2	4	29	0	7	1	0	0	0	0	0	0	3	1	0	6	0	1	10	4	0	0	0	0	0	0	0	0	0	0	0	0	0	0	0	0	0	0
3	5	0	2	0	3	0	0	2	0	5	5	19	0	57	8	14	7	0	4	0	2	4	0	4	9	8	4	2	10	121	10	0	5	0	9	0	0	0	0	0	0	0	0	0	0	0	0	0	2
2	9	9	0	0	7	13	0	0	0	1	9	2	0	45	45	3	62	46	0	0	6	0	0	15	1	7	0	5	38	32	19	0	0	0	0	0	0	0	0	0	12	0	0	0	0	0	0	0	3
3	2	5	0	0	0	12	0	11	0	0	0	3	1	44	8	1	18	4	0	2	5	2	2	0	0	2	4	19	114	34	2	1	0	0	2	0	0	0	26	0	0	0	0	5	0	0	1	0	0
0	0	6	0	0	0	2	0	0	0	0	0	0	0	0	8	0	0	0	0	1	0	0	0	0	2	0	0	0	1	1	0	0	0	0	0	0	0	0	0	0	47	0	0	0	0	0	0	0	0
3	0	0	12	0	3	0	1	0	0	10	0	0	0	0	3	4	1	5	0	0	1	0	0	1	0	1	0	0	3	2	0	0	0	0	0	0	22	8	34	0	0	0	4	9	18	2	26	0	28
7	0	0	3	0	14	5	0	3	0	4	0	0	0	0	8	2	0	4	21	7	3	0	2	5	3	1	0	0	15	2	0	4	10	6	4	0	0	0	12	0	0	0	7	0	0	9	2	0	14
0	0	0	0	0	7	3	0	2	0	2	5	0	0	0	5	0	2	2	0	1	0	0	0	2	4	0	2	18	0	7	0	9	10	4	9	15	0	0	0	0	0	0	5	0	0	0	0	0	0
6	7	4	1	0	0	0	0	0	0	0	0	0	0	0	4	0	0	1	1	0	0	0	0	0	0	0	0	0	3	0	0	0	0	0	0	0	0	0	15	0	6	0	0	29	0	1	0	0	6
1	13	0	6	0	18	19	0	1	6	7	3	0	0	13	9	5	5	8	10	0	4	0	0	5	0	4	1	21	18	9	10	27	6	8	9	0	0	0	9	0	0	0	0	39	0	7	6	0	10
9	4	0	10	0	1	1	0	2	2	6	0	0	0	5	8	6	3	4	5	0	4	0	5	1	2	1	0	0	9	6	1	1	31	10	2	0	29	0	68	0	0	0	0	22	9	13	17	0	32
0	0	2	0	4	1	23	0	0	13	10	2	0	0	12	18	0	8	4	0	1	2	0	0	2	0	0	0	4	3	2	0	1	0	0	2	0	0	0	17	4	0	0	0	52	0	0	1	42	4
7	6	0	0	0	20	5	0	12	0	13	1	1	1	1	6	10	0	6	2	2	2	7	0	15	3	11	9	3	3	8	0	1	9	7	12	22	0	0	6	0	0	0	10	0	0	41	0	0	13
7	4	0	3	6	8	14	0	0	0	2	0	0	5	4	0	11	14	12	8	22	3	0	1	1	0	4	12	0	5	7	4	1	45	2	0	0	7	21	0	3	0	0	0	3	0	0	33	13	2
6	7	9	0	0	17	0	0	2	0	3	2	0	0	5	10	0	0	2	0	5	1	0	0	22	4	1	3	3	1	7	1	0	2	0	0	119	0	0	6	0	9	0	2	0	0	15	0	0	10
4	6	0	3	2	7	0	0	1	0	7	0	5	6	0	0	15	0	3	0	1	2	2	8	0	0	1	6	0	3	2	0	0	0	0	1	0	22	50	0	0	4	24	0	0	10	0	13	32	0
14	0	0	8	0	7	2	0	2	0	9	0	0	0	0	0	20	0	4	0	0	4	1	1	0	0	1	1	0	0	1	0	3	0	1	0	0	29	12	3	0	0	0	0	0	8	0	0	0	16
0	2	6	0	0	0	0	0	0	2	0	7	0	0	9	0	0	2	0	0	0	0	0	0	0	3	0	0	6	0	0	5	9	0	3	0	0	0	0	0	0	2	0	0	0	0	0	0	0	0
0	3	0	2	0	4	3	0	0	0	0	0	0	0	6	5	0	0	6	0	0	0	0	0	0	2	1	0	11	3	1	3	0	0	10	0	7	0	0	0	0	0	0	0	0	0	43	0	0	0
5	1	0	6	1	0	16	0	1	1	4	0	3	2	3	2	11	5	6	0	0	0	2	0	2	0	2	4	1	3	2	0	3	2	5	1	0	7	20	3	20	0	0	0	5	0	0	28	37	7
2	11	3	1	0	16	1	0	7	9	8	1	0	0	4	11	0	0	17	5	0	5	0	0	8	10	0	0	35	4	10	0	10	2	6	4	30	0	0	0	0	5	0	1	4	0	15	0	0	0
1	1	0	0	1	0	0	0	0	7	6	0	2	2	0	0	10	4	3	0	0	0	0	0	0	0	3	13	0	2	0	0	3	19	2	2	0	0	8	0	60	5	0	0	0	0	0	0	15	0
0	0	0	0	0	2	0	0	8	0	0	0	0	0	0	0	7	0	3	0	0	0	0	0	0	0	0	0	0	0	8	0	0	0	0	0	0	0	8	0	37	0	1	0	0	0	0	0	0	0
0	0	0	2	1	0	0	4	0	0	19	0	30	1	3	4	28	0	42	2	0	1	8	25	0	0	10	3	0	8	4	0	2	0	0	7	0	0	19	0	0	0	0	0	0	0	0	0	0	0
0	8	6	0	0	2	0	0	0	1	0	0	0	0	5	18	0	14	22	0	0	0	0	0	3	0	0	0	14	4	23	5	0	0	0	0	0	0	0	0	0	0	0	0	0	0	0	0	0	0
0	0	0	0	0	5	0	0	0	0	2	0	0	0	0	6	0	0	24	0	0	0	1	0	0	0	1	0	0	3	14	0	0	0	0	0	0	0	0	0	0	0	0	0	0	0	0	0	0	0
0	9	4	0	10	2	1	0	0	5	0	0	0	2	3	0	0	11	34	0	7	0	0	0	10	0	0	7	0	0	15	1	0	0	0	0	0	0	0	4	0	0	0	0	1	0	0	0	1	0
0	0	2	4	0	1	0	0	3	0	0	0	6	5	35	0	0	3	7	3	0	36	50	4	12	9	7	1	9	0	4	0	0	0	0	44	0	0	0	0	0	0	0	0	0	0	0	0	0	1
0	0	1	0	0	0	0	0	0	0	0	0	0	0	4	6	0	0	0	0	0	0	0	0	20	0	2	0	0	0	1	0	0	0	0	0	0	0	0	0	0	0	0	0	0	0	0	0	0	0
0	3	0	0	14	0	0	0	0	0	0	0	9	10	14	50	2	2	1	4	0	72	26	8	8	1	11	0	2	3	2	1	0	0	0	0	0	0	0	0	0	0	0	0	0	0	0	0	0	0
0	1	3	0	4	5	0	0	0	0	3	1	6	19	28	0	0	0	4	0	1	35	13	1	44	0	3	0	0	1	19	1	24	0	0	7	0	0	0	0	0	0	0	0	0	0	0	0	0	2
2	0	1	0	0	1	2	0	1	0	3	0	6	0	7	0	0	0	12	0	0	2	7	3	10	16	25	0	5	2	5	0	0	0	25	2	0	0	0	0	0	0	0	0	0	0	0	0	0	0
0	3	0	0	0	0	0	0	4	0	0	2	3	17	5	0	2	0	5	0	0	4	10	3	11	23	8	0	0	1	3	0	0	0	2	0	0	0	0	0	0	0	0	0	0	0	0	0	0	0
0	0	0	0	0	0	0	0	0	0	0	0	15	13	3	0	9	2	31	3	0	12	49	17	18	0	6	0	0	2	4	0	391	0	2	0	0	0	0	0	0	0	0	0	0	0	0	0	0	0
0	0	0	0	0	4	0	0	0	0	2	0	0	2	16	0	9	0	7	2	0	0	7	3	12	5	40	0	0	0	8	4	0	0	3	0	0	0	0	0	0	0	0	0	0	0	0	0	0	3
0	7	0	0	0	5	0	0	0	0	0	0	8	9	5	1	4	1	6	3	1	32	17	15	8	0	19	0	0	0	4	0	7	2	0	0	0	0	0	0	0	0	0	0	0	0	0	0	0	0
0	0	0	0	3	4	2	0	0	0	0	0	1	13	14	1	2	3	2	0	41	0	1	5	8	6	22	2	0	1	2	0	0	0	0	0	0	0	0	0	0	0	0	0	0	0	0	0	0	0
0	0	0	0	0	2	0	4	0	0	4	1	7	7	2	3	0	4	6	1	0	8	49	6	5	5	7	0	3	6	2	3	0	0	13	5	0	0	0	0	0	0	0	0	0	0	0	0	0	0
0	0	0	0	0	0	1	0	0	0	0	0	5	2	7	0	5	0	17	0	0	10	47	33	1	6	21	0	1	0	9	0	0	0	0	0	0	0	0	0	0	0	0	0	0	0	0	0	0	1
1	0	0	0	0	0	0	0	1	0	2	0	0	1	8	0	4	2	4	0	0	1	2	21	16	15	69	1	0	0	2	1	3	2	0	2	0	0	0	0	0	0	0	0	0	0	0	0	0	0
13	10	2	16	0	34	4	0	2	0	6	0	0	13	20	36	39	1	3	0	0	4	2	24	1	0	4	4	10	36	21	0	2	11	22	0	0	0	0	0	0	0	0	0	0	7	0	0	0	6
0	0	0	9	0	3	0	0	0	0	1	1	0	0	0	15	0	0	0	0	0	0	0	0	1	0	0	0	4	21	23	0	4	2	2	5	0	0	0	0	0	0	0	0	0	0	0	0	0	0
0	0	0	0	0	5	0	0	0	0	11	2	0	0	0	0	1	0	15	2	0	0	0	0	3	0	18	0	0	7	1	0	5	0	1	1	0	0	0	0	0	0	0	0	0	0	0	0	0	13
0	0	0	0	0	3	0	0	0	0	0	0	0	0	0	0	0	0	0	1	0	0	9	3	0	0	0	0	0	0	0	0	0	0	0	0	0	0	0	0	0	0	38	0	0	0	0	0	0	0
0	15	2	0	0	4	0	0	0	0	0	0	0	1	3	0	1	9	5	0	5	6	0	6	2	0	2	0	0	2	4	7	9	0	2	9	0	0	0	0	0	0	0	0	15	0	0	15	33	0
0	1	0	0	1	1	6	0	0	0	5	0	0	7	3	0	1	1	14	2	0	7	0	0	2	0	0	12	0	18	0	0	0	0	2	0	0	0	0	0	3	0	0	0	0	0	0	0	2	0
0	3	2	0	0	0	1	0	0	0	0	0	0	0	4	0	0	0	21	7	0	1	0	2	0	0	2	0	8	13	1	5	0	0	2	0	0	0	3	3	0	0	0	0	6	0	0	0	0	3
7	7	4	4	0	21	10	0	0	0	6	1	0	0	17	3	0	2	12	27	4	0	0	0	2	1	0	0	0	0	8	0	1	1	0	2	0	0	0	13	0	0	0	0	0	0	1	0	0	0
6	18	0	2	3	5	33	6	0	3	2	0	0	1	4	4	176	1	16	30	15	1	4	1	5	2	1	0	8	2	0	3	0	8	9	0	0	0	0	0	0	0	0	0	0	0	0	0	0	0
16	10	7	6	0	1	44	0	0	5	1	2	0	0	2	14	0	2	21	34	38	0	0	2	3	0	3	0	5	0	8	0	3	6	2	4	0	0	0	0	0	2	0	0	0	0	0	0	0	0
0	0	0	2	5	0	0	0	0	0	1	0	0	2	0	0	1	3	13	10	9	0	0	3	0	0	6	0	0	5	4	0	4	3	13	0	0	0	0	0	0	0	0	0	0	0	0	0	0	0
0	0	170	5	0	0	0	0	0	0	4	0	0	0	0	0	0	0	2	0	0	0	0	0	0	1	0	0	0	0	0	0	9	23	1	180	0	0	0	0	0	0	0	0	0	0	0	0	0	0
5	0	0	0	0	0	8	0	0	0	3	1	0	0	0	0	0	0	3	0	10	0	0	2	0	1	6	0	0	63	0	0	24	4	10	25	0	0	0	0	0	0	0	0	0	0	0	0	0	0
0	0	0	0	0	0	0	0	0	0	0	0	0	5	0	0	0	0	0	0	0	0	2	0	0	0	3	0	0	0	0	0	3	7	6	7	0	0	0	0	0	0	0	0	0	0	0	0	0	0
0	0	0	0	0	0	0	0	0	0	0	0	0	0	0	0	0	2	0	0	0	0	0	0	16	0	0	0	0	0	0	0	17	11	29	18	0	0	0	0	0	0	0	0	0	0	0	0	0	0
2	0	0	0	0	0	0	0	2	0	1	0	0	0	0	0	2	0	4	0	0	0	0	3	0	0	65	0	0	0	0	0	7	7	13	17	0	0	0	0	0	0	0	0	0	0	0	0	0	0
0	0	0	0	6	0	0	0	0	0	0	0	3	0	0	0	0	0	0	0	0	0	0	0	0	0	0	0	0	0	0	0	0	3	3	0	0	0	0	0	0	0	0	0	0	0	0	0	0	0
6	0	0	0	0	25	0	0	0	0	0	0	0	0	0	0	0	0	0	0	0	0	1	0	0	0	0	0	0	0	4	0	0	15	7	60	0	0	0	0	0	0	0	0	0	0	0	0	0	0
0	13	0	0	0	0	0	0	0	0	0	0	0	0	0	0	0	0	0	0	0	0	0	0	0	2	0	0	0	0	0	2	8	5	14	98	0	0	0	0	0	0	0	0	0	0	0	0	0	0
5	9	18	0	0	17	0	0	0	0	0	0	0	0	0	9	0	0	0	1	2	0	0	0	0	0	0	0	0	0	6	0	0	0	0	0	0	0	0	1	0	65	0	0	10	0	0	0	0	0
0	1	0	2	0	3	0	0	0	0	0	0	0	0	0	0	0	0	0	0	0	0	0	0	0	0	0	0	0	0	0	0	0	3	0	0	0	0	0	0	0	0	0	7	0	0	0	0	0	0
9	4	7	0	0	7	6	0	0	0	0	0	0	0	7	10	0	0	0	4	0	2	0	0	0	0	0	0	0	0	1	0	0	0	0	0	0	0	0	0	0	41	0	0	0	0	0	0	0	0
16	7	0	6	3	11	7	0	0	0	6	0	0	3	0	0	4	0	1	0	0	2	0	0	1	0	0	0	0	0	0	0	0	0	0	0	0	0	8	0	0	0	0	0	0	0	0	8	7	0
11	13	9	7	2	61	1	0	0	8	2	0	0	0	5	0	9	8	7	3	0	2	0	0	0	0	0	0	0	2	7	0	0	0	0	0	0	0	0	53	0	1	0	0	82	0	0	70	2	6
7	9	2	0	0	1	2	0	0	0	0	0	0	0	0	22	0	0	12	19	2	3	0	0	7	0	0	0	0	0	1	0	0	0	0	0	0	0	0	8	0	0	0	0	20	0	53	0	0	8
9	0	0	0	0	14	0	0	0	0	17	0	0	0	0	0	0	0	0	0	0	0	6	0	0	0	4	0	0	0	0	0	0	0	0	0	0	0	0	0	0	0	0	0	0	36	0	0	0	0
31	2	0	0	0	51	1	0	0	0	0	0	0	0	1	3	4	0	15	0	0	1	0	0	0	0	0	0	0	0	0	0	0	0	0	0	0	0	0	65	0	0	0	0	9	0	66	0	0	24
16	2	0	15	0	12	1	0	2	0	0	0	0	0	3	0	0	0	10	24	0	2	8	0	0	0	5	0	0	0	0	0	0	0	0	0	0	1	0	12	0	0	0	0	0	2	0	0	0	31
12	0	0	7	0	8	0	1	0	0	0	0	0	0	0	0	3	0	2	0	0	0	0	9	0	0	4	0	0	0	0	0	0	0	0	0	0	0	0	0	0	0	49	0	0	0	0	0	0	0
4	17	0	0	8	22	1	4	0	0	9	0	0	0	0	0	11	0	0	2	0	0	0	0	0	0	0	0	0	0	0	0	0	0	0	0	0	0	33	0	59	2	0	0	0	0	0	0	34	0
4	14	0	0	0	16	0	0	3	0	3	2	0	0	0	1	0	0	0	0	0	5	0	0	0	0	0	0	0	0	0	0	0	8	0	0	23	0	0	0	0	0	0	0	0	0	42	0	0	0
0	16	0	0	0	6	0	0	0	0	0	0	9	0	0	0	4	0	2	6	0	5	0	0	0	0	0	0	0	0	0	0	0	0	0	0	0	0	10	0	10	0	0	0	0	0	0	0	0	0
1	0	1	0	0	8	0	0	0	0	0	0	0	0	0	0	0	0	0	1	0	0	0	0	0	0	0	0	0	0	0	0	0	0	0	0	0	0	0	0	0	0	0	0	2	0	0	0	0	0
2	14	31	0	2	0	15	0	0	1	0	0	0	0	0	0	0	8	0	0	0	0	0	0	2	0	0	0	0	0	0	0	0	0	0	0	0	0	0	0	0	0	0	0	44	0	0	0	0	0
7	12	0	5	0	13	0	0	0	0	0	0	0	0	0	0	0	0	4	0	0	0	0	0	0	0	5	0	0	0	0	0	0	0	0	0	0	0	0	0	0	0	0	0	0	28	0	0	0	66
3	22	0	1	4	0	14	0	0	0	2	0	0	0	3	0	4	1	0	1	0	1	0	1	0	0	0	0	0	0	0	0	0	0	0	0	0	0	0	0	6	0	0	0	0	0	0	5	28	0
1	2	7	0	8	7	6	0	0	1	0	0	0	0	1	0	0	4	0	3	0	0	0	0	3	0	0	0	0	0	0	0	0	0	0	0	0	0	0	0	0	0	0	0	10	0	0	35	100	0
4	5	3	1	0	30	0	0	3	0	0	0	0	0	0	16	0	0	2	5	2	5	0	0	2	0	2	0	0	0	0	0	0	0	0	0	16	0	0	0	0	8	0	0	0	0	9	0	0	0
7	13	2	4	0	17	0	0	0	0	0	0	0	0	0	0	0	0	5	2	0	8	0	0	0	0	0	0	0	0	0	0	0	1	0	0	0	0	0	4	0	0	0	22	0	0	57	0	0	15
15	7	0	5	0	70	0	0	0	0	2	0	0	0	0	0	8	0	0	1	0	0	0	2	0	0	0	0	0	0	0	0	0	0	0	0	0	20	28	0	0	0	1	0	0	45	0	0	0	1
6	0	10	0	0	0	4	0	0	0	0	0	0	0	0	0	0	0	3	0	0	0	0	0	0	0	0	0	0	0	0	0	0	0	0	0	0	0	0	0	0	0	0	0	0	0	0	0	0	0
0	11	0	0	2	14	12	0	0	0	0	0	0	0	8	0	0	1	3	2	0	0	0	0	17	0	0	0	0	0	0	0	0	0	0	0	0	0	0	0	4	0	0	0	2	0	0	0	13	0
13	11	0	34	0	45	4	0	3	0	1	0	0	0	0	0	19	0	9	4	0	4	0	7	0	0	4	0	0	0	0	0	0	0	0	0	0	58	10	19	0	0	0	0	0	0	0	9	0	10
7	10	14	2	0	1	0	0	0	0	0	0	0	0	0	1	0	0	0	9	0	0	0	0	0	0	0	0	0	0	0	0	0	0	0	0	2	0	0	0	0	0	0	0	0	0	3	0	0	0
17	10	0	8	0	42	0	0	0	0	0	0	0	0	0	0	1	0	4	4	0	7	1	2	0	0	0	0	0	0	0	0	0	0	0	0	0	2	0	81	0	0	0	0	0	3	2	0	0	31
0	8	0	0	0	0	10	0	0	0	0	0	0	1	0	0	1	0	0	0	0	0	0	1	0	0	0	0	0	0	0	0	0	0	0	0	0	0	0	0	24	0	0	0	0	0	0	0	0	0
10	4	0	18	0	5	0	0	0	0	0	0	0	0	0	0	3	0	5	0	0	0	0	0	0	0	0	0	0	0	0	0	0	0	0	0	0	0	0	0	0	0	0	0	0	0	0	0	0	0
12	0	47	2	0	0	10	0	0	2	0	0	0	0	1	3	0	3	1	2	1	0	0	0	0	0	0	0	0	0	0	0	0	0	0	0	0	0	0	0	0	0	0	0	11	0	0	0	0	0
3	3	0	0	0	0	0	0	0	0	0	0	0	0	0	0	0	0	0	0	0	0	0	0	0	0	0	0	0	0	0	0	0	0	0	0	4	0	0	0	0	0	0	2	0	0	0	0	0	0
0	0	0	1	0	1	0	0	0	0	0	0	0	0	0	0	0	0	0	0	0	0	0	0	0	0	0	0	0	0	0	0	0	0	0	0	0	0	0	0	0	0	0	2	0	0	0	0	0	0
9	9	6	17	11	0	5	0	0	0	0	0	0	0	0	0	3	6	0	1	0	0	0	0	0	0	0	0	0	0	0	0	0	0	0	0	0	0	0	0	0	2	0	0	0	0	0	26	5	0
2	10	0	6	17	2	16	0	0	0	0	0	0	0	0	0	0	0	4	0	0	0	0	0	0	0	0	0	0	0	0	0	0	0	0	0	0	0	0	0	34	3	0	0	0	0	0	0	24	0
8	4	0	3	0	6	0	0	0	0	0	0	0	0	0	0	4	0	0	0	0	0	0	0	0	0	0	0	0	0	0	0	0	0	0	0	0	0	0	0	0	0	1	0	0	0	0	0	0	0
2	13	29	0	0	0	30	0	0	0	0	0	0	0	4	0	0	0	0	1	4	0	0	0	0	0	0	0	0	0	0	0	0	0	0	0	0	0	0	2	0	30	0	0	0	0	0	0	0	0
0	9	4	0	19	0	8	0	0	0	0	0	0	0	0	0	0	13	0	7	0	0	0	0	0	0	0	0	0	0	0	0	0	0	0	0	0	0	0	0	0	0	0	0	11	0	0	2	9	0
4	1	0	0	0	14	0	0	0	0	0	0	3	0	0	0	1	0	0	0	0	0	0	0	0	0	2	0	0	0	0	0	0	0	0	0	0	0	0	0	0	0	77	0	0	0	0	0	0	0
12	4	0	9	0	0	4	0	0	0	0	0	0	0	0	0	0	0	2	2	0	0	0	0	0	0	0	0	0	0	0	0	0	0	0	0	0	0	0	0	0	0	0	0	0	21	0	0	0	0
34	19	0	13	11	33	0	2	0	0	0	0	2	0	0	0	3	8	8	6	0	0	0	3	0	0	0	0	0	0	0	0	0	0	0	0	0	17	41	2	0	4	0	0	0	0	0	79	33	0
3	9	0	5	0	1	0	4	0	0	3	0	0	0	0	0	25	0	0	0	0	0	0	1	0	0	0	0	0	0	0	0	0	0	0	0	0	0	0	0	0	0	0	0	0	1	0	0	0	0
9	18	0	18	0	4	15	0	0	0	0	0	0	0	0	0	2	0	12	5	0	0	0	0	0	0	0	0	0	0	0	0	0	0	0	0	0	0	0	5	0	0	0	0	0	30	0	0	0	8
2	7	0	4	17	0	6	0	0	0	0	0	0	5	0	0	2	0	2	5	0	0	0	0	2	0	0	2	0	0	0	0	0	0	0	0	0	0	6	0	52	0	0	0	0	0	0	0	58	0
10	10	0	0	0	0	1	0	0	0	6	0	0	0	0	0	0	0	7	1	0	0	0	0	0	0	0	0	0	0	0	0	0	0	0	0	6	0	0	0	0	0	0	5	0	0	10	0	0	0
12	3	12	7	0	0	4	0	0	0	0	0	0	0	0	11	0	0	11	3	0	0	0	0	0	0	0	0	0	0	0	0	0	0	0	0	0	0	0	5	0	0	0	0	7	0	0	0	0	1
9	12	6	0	0	3	10	0	0	0	0	0	0	0	0	0	0	0	0	8	0	0	0	0	1	0	0	0	0	0	0	0	0	0	0	0	0	0	0	0	0	10	0	0	0	0	0	0	0	0
9	10	0	3	0	0	2	0	0	0	1	0	0	0	0	1	0	0	13	5	0	0	0	0	0	0	0	0	0	0	0	0	0	0	0	0	0	0	0	0	0	0	0	5	0	0	19	0	0	0
5	2	5	4	0	0	5	0	0	0	0	0	0	0	4	1	0	0	10	3	0	0	0	0	1	0	0	0	0	0	0	0	0	0	0	0	0	0	0	17	0	7	0	0	26	0	0	5	0	0
4	4	0	21	17	0	9	0	0	0	2	0	5	11	0	0	5	0	4	2	0	0	0	0	0	0	0	1	0	0	0	0	0	0	0	0	0	0	35	0	19	6	0	0	0	0	0	0	8	0
15	10	2	1	0	1	0	0	0	2	0	0	0	0	0	2	0	0	8	4	0	0	0	0	0	0	0	0	0	0	0	0	0	2	0	0	0	0	0	0	0	0	0	2	0	0	21	0	0	9
11	2	0	21	0	4	0	0	0	0	0	0	0	0	0	0	0	0	13	0	0	0	0	0	0	0	0	0	0	0	0	0	0	0	0	0	0	4	6	0	0	0	0	0	0	7	0	0	0	0
22	0	0	29	0	2	8	0	0	0	0	0	0	0	0	0	6	0	30	0	0	0	0	0	0	0	0	0	0	0	0	0	0	0	0	0	0	18	28	0	0	0	0	0	0	0	0	5	0	0
5	18	10	1	0	2	5	0	0	0	0	0	0	0	0	4	0	0	0	2	9	0	0	0	0	0	0	0	0	0	0	0	0	0	0	0	0	0	0	1	0	8	0	0	6	0	0	0	0	0
13	11	0	4	2	8	0	0	0	0	1	0	2	0	0	0	9	0	14	6	0	0	1	0	0	0	0	0	0	0	0	0	0	0	0	0	0	0	3	0	0	0	0	0	0	0	0	0	0	0
8	0	17	10	0	3	14	0	10	0	3	0	0	0	6	11	0	10	1	0	0	3	0	0	6	0	0	0	0	0	0	0	0	0	0	0	0	0	0	4	0	6	0	0	105	0	0	0	0	2
8	8	2	17	0	0	3	0	1	0	0	0	0	0	0	0	0	0	12	11	0	0	0	0	3	0	0	0	0	0	0	0	0	0	0	0	0	0	0	10	0	0	0	0	0	0	5	0	0	0
14	6	0	26	0	0	0	0	0	0	0	0	0	0	0	0	8	0	10	9	0	1	0	0	0	0	0	0	0	0	0	0	0	0	0	0	0	3	0	34	0	0	0	0	0	0	3	2	0	0
13	6	0	3	0	0	0	0	0	0	0	0	0	0	0	0	0	0	2	0	0	0	0	0	0	0	2	0	0	0	0	0	0	0	0	0	0	0	0	0	0	0	0	0	0	11	0	0	0	5
12	0	27	0	0	0	4	0	0	0	0	0	0	0	0	0	0	0	0	0	0	0	0	0	0	0	0	0	0	0	0	0	0	0	0	0	0	0	0	0	0	12	0	0	5	0	0	0	0	0
0	3	25	0	0	0	6	0	0	0	0	0	0	0	0	3	0	0	0	1	2	0	0	0	0	0	0	0	0	2	0	0	0	0	0	0	0	0	0	0	0	0	0	0	0	0	0	0	0	0
4	1	0	0	0	1	0	0	0	0	0	0	0	0	0	0	0	0	0	0	0	1	5	0	1	0	0	0	0	0	0	0	0	0	0	0	0	0	0	0	0	0	0	2	0	0	0	0	0	0
6	4	0	0	0	6	0	0	4	0	19	15	0	0	0	0	0	0	0	0	0	2	0	0	9	0	0	0	0	8	5	0	0	0	0	0	0	0	0	0	0	0	0	3	0	0	9	0	0	0
5	0	0	0	0	0	0	3	9	20	26	0	0	0	0	14	0	0	0	2	0	3	3	5	6	2	0	0	0	10	7	0	0	0	0	0	0	0	0	8	0	0	0	0	0	0	0	0	0	24
2	1	0	0	0	0	0	0	8	0	4	2	0	0	0	0	0	0	0	0	0	5	0	0	0	0	0	0	0	0	0	0	0	0	0	0	20	0	0	0	0	0	0	0	0	0	9	0	0	0
0	2	0	1	0	9	2	0	6	0	6	0	0	0	2	0	10	0	4	2	0	13	0	3	12	0	2	1	3	10	0	0	0	0	0	0	0	4	0	20	0	0	0	0	0	0	0	5	0	2
4	7	0	0	15	0	7	0	0	5	5	0	0	0	1	0	3	19	0	0	0	0	0	0	3	0	0	0	0	16	0	0	0	0	0	0	0	0	0	0	0	0	0	0	0	0	0	0	43	0
0	3	3	1	2	10	1	0	2	5	0	0	0	0	1	0	1	21	4	8	0	4	0	4	9	0	3	0	11	3	0	0	0	0	0	0	0	0	0	4	0	1	0	0	16	0	0	2	4	0
0	0	6	0	0	0	0	0	4	1	26	12	0	0	8	0	0	0	0	2	2	3	0	0	16	0	0	0	0	3	10	0	0	0	0	0	0	0	0	0	0	23	0	0	0	0	0	0	0	0
0	2	0	0	0	7	0	8	0	0	26	0	6	1	0	0	3	0	1	0	0	0	3	9	0	0	0	3	0	0	0	0	0	0	0	0	0	0	7	0	7	0	0	0	0	0	0	0	10	0
8	2	0	0	0	0	1	0	0	0	3	5	0	0	0	12	0	0	1	5	0	2	0	0	2	0	0	0	0	0	3	0	0	0	0	0	0	0	0	3	0	0	0	0	4	0	0	0	0	0
0	0	0	2	0	3	0	0	0	0	5	0	0	0	0	4	9	0	2	0	0	1	0	0	2	0	0	0	0	4	7	0	0	0	0	0	0	0	0	0	0	0	0	0	0	2	0	0	0	4
4	6	0	1	10	0	8	1	2	0	3	0	0	5	0	0	15	18	0	16	0	0	1	2	2	0	0	4	0	0	0	0	0	0	0	0	0	0	10	0	0	0	0	0	0	0	0	22	0	0
2	0	0	0	0	2	0	8	1	0	27	0	8	0	0	0	6	0	0	0	0	0	0	2	0	0	1	2	0	0	0	0	0	0	0	0	0	0	3	0	0	0	0	0	0	0	0	0	0	0
12	2	0	0	0	0	0	1	15	9	10	6	0	0	0	2	0	0	2	0	0	9	0	0	20	0	0	0	0	5	0	0	0	0	0	0	0	0	0	0	0	0	0	0	0	0	50	0	0	0
0	0	0	0	0	0	0	0	0	0	6	3	0	0	0	2	0	0	0	0	0	0	0	0	1	0	0	0	0	0	0	0	0	0	0	0	12	0	0	0	0	0	0	0	0	0	0	0	0	0
8	0	0	0	0	0	0	0	0	0	3	0	0	0	0	0	0	0	0	0	0	0	1	1	0	0	0	0	0	0	0	0	0	0	0	0	0	0	0	0	0	0	8	0	0	0	0	0	0	0
0	1	2	0	0	0	1	0	17	7	8	25	0	0	0	0	0	0	0	0	0	0	0	0	5	0	0	0	0	5	2	0	0	0	0	0	18	0	0	0	0	0	0	0	0	0	0	0	0	0
0	0	0	0	0	2	0	0	0	1	0	5	0	0	0	10	0	2	0	0	0	0	0	0	0	0	0	0	6	0	5	0	0	0	0	0	0	0	0	0	0	2	0	0	0	0	0	0	0	0
1	0	0	0	0	0	0	13	0	0	19	0	6	0	0	0	1	0	1	0	0	2	7	14	0	0	3	1	0	5	0	0	0	0	0	0	0	0	2	0	0	0	2	0	0	0	0	0	0	0
1	0	0	5	0	5	0	0	0	0	11	0	2	0	0	0	5	0	1	0	0	2	0	1	0	0	12	0	0	0	2	0	0	0	0	0	0	0	0	0	0	0	7	0	0	0	0	0	0	0
14	0	0	0	0	26	0	8	5	1	24	0	0	0	0	0	0	0	0	2	0	0	10	2	0	0	5	0	0	0	3	0	0	0	0	0	0	5	0	0	0	0	0	0	0	30	0	0	0	0
0	1	0	5	0	15	0	5	2	0	16	0	0	0	2	0	5	0	0	0	0	7	1	19	3	0	0	8	0	0	2	0	0	0	0	0	0	6	9	0	0	0	0	0	0	0	0	10	1	0
4	0	0	0	0	0	0	0	19	0	3	0	0	0	0	0	0	0	2	1	0	4	6	0	9	0	0	0	0	4	0	0	0	0	0	0	0	0	0	0	0	0	0	0	0	0	2	0	0	3
0	0	0	7	0	8	0	5	2	1	12	0	0	0	0	4	8	2	0	0	0	7	0	0	0	0	5	2	0	0	1	0	0	0	0	0	0	3	0	19	0	0	0	0	0	0	0	4	0	3
0	1	0	0	0	3	0	1	0	0	7	0	0	0	0	0	2	0	0	0	0	0	10	4	0	0	0	0	0	0	0	0	0	0	0	0	0	0	0	0	0	0	0	0	0	0	0	0	0	0
1	0	0	0	0	0	0	0	6	2	7	5	0	0	0	1	0	0	0	0	0	6	0	0	3	0	0	0	0	0	0	0	0	0	0	0	0	0	0	0	0	0	0	16	0	0	0	0	0	0
0	0	0	0	0	0	0	0	0	5	4	3	0	0	0	9	0	1	0	0	0	2	0	0	5	0	0	0	4	7	5	0	0	0	0	0	0	0	0	9	0	0	0	0	0	0	0	1	0	3
3	2	0	0	0	0	1	0	11	0	5	8	0	0	3	17	0	0	2	0	0	4	0	0	14	0	1	0	0	0	0	0	0	0	0	0	0	0	0	0	0	0	0	0	0	0	12	0	0	0
0	0	0	0	0	3	0	0	0	0	4	1	0	0	0	2	0	0	2	0	0	5	0	0	0	0	0	0	0	1	0	0	0	0	0	0	0	0	0	0	0	0	0	16	0	0	0	0	0	0
0	0	0	0	0	0	0	0	0	0	0	0	0	0	0	0	0	0	0	0	0	3	0	0	0	0	0	0	0	0	0	0	0	0	0	0	0	0	0	0	0	0	0	0	0	0	0	0	0	0
4	0	0	1	0	10	1	2	1	7	11	0	0	0	0	0	0	0	1	0	0	1	0	0	0	0	2	0	0	1	0	0	0	0	0	0	0	5	0	0	0	0	0	0	0	11	0	0	0	3
0	0	0	0	4	6	0	5	5	0	18	0	1	0	0	0	12	0	9	0	0	0	0	0	2	0	0	2	0	0	1	0	0	0	0	0	0	0	6	1	0	0	0	0	0	0	0	4	0	0
1	0	0	0	0	0	0	2	0	0	11	0	0	0	0	0	6	4	0	3	0	0	0	0	0	0	6	7	0	0	0	0	0	0	0	0	0	0	0	0	0	0	0	0	0	0	0	0	0	0
0	0	0	0	0	0	0	14	0	0	9	0	7	0	0	0	9	0	2	0	0	6	13	19	0	0	21	0	0	1	0	0	0	0	0	0	0	1	0	0	0	0	0	0	0	0	0	0	0	0
5	0	0	0	0	7	0	0	0	2	10	0	0	0	0	0	12	0	3	0	0	9	0	5	2	0	1	0	0	0	9	0	0	0	0	0	0	0	0	12	0	0	0	0	0	0	0	0	0	7
0	0	0	1	0	4	0	0	5	3	0	0	0	0	0	0	0	0	2	0	0	0	0	1	0	0	3	0	0	1	1	0	0	0	0	0	0	0	0	0	0	0	0	0	0	31	0	0	0	2
6	0	0	0	0	0	0	0	6	4	10	2	0	0	0	1	0	0	0	0	0	1	0	0	0	2	0	0	0	2	5	0	0	0	0	0	0	0	0	0	0	0	0	24	0	0	4	0	0	0
0	0	0	2	0	0	8	1	2	7	14	0	0	4	0	0	10	5	0	0	0	1	4	0	0	0	0	1	0	2	0	0	0	0	0	0	0	0	12	0	0	0	0	0	0	0	0	10	0	0
0	0	0	0	4	0	4	0	0	6	0	0	0	0	0	0	2	22	0	0	0	0	0	0	8	0	0	0	0	5	0	0	0	0	0	0	0	0	0	0	0	0	0	0	0	0	0	5	25	0
0	2	0	0	0	0	5	0	2	9	7	3	0	0	1	7	0	6	0	0	0	2	0	0	1	0	0	0	5	4	19	0	0	0	0	0	0	0	0	1	0	3	0	0	1	0	0	0	0	0
0	4	0	0	0	5	0	0	9	6	10	5	0	0	1	6	0	0	2	0	0	3	0	0	4	1	0	0	0	5	2	0	0	0	0	0	0	0	0	3	0	0	0	0	0	0	9	0	0	0
0	1	0	0	0	0	18	0	2	2	3	4	0	0	3	1	0	3	0	0	0	0	0	0	8	0	0	0	23	0	6	0	0	0	0	0	0	0	0	0	0	3	0	0	0	0	0	0	0	0
2	0	0	4	0	3	0	3	0	0	5	0	7	0	0	0	10	0	6	0	0	0	15	0	0	0	0	4	0	4	0	0	0	0	0	0	0	0	1	0	0	0	0	0	0	0	0	0	0	0
3	0	0	0	0	0	3	0	0	5	12	0	0	0	4	0	2	8	2	2	0	0	0	0	0	0	3	0	0	0	2	0	0	0	0	0	0	0	0	0	0	0	0	0	8	0	0	0	1	0
0	0	1	0	0	0	0	0	9	5	14	2	0	0	6	3	0	0	0	0	0	1	0	0	3	0	0	0	0	9	5	0	0	0	0	0	0	0	0	0	0	0	0	0	3	0	1	0	0	2
0	0	0	0	0	0	8	0	0	4	2	0	0	0	5	0	0	9	0	0	0	0	0	0	0	0	0	0	0	1	0	0	0	0	0	0	0	0	0	0	1	0	0	0	0	0	0	0	13	0
0	0	0	0	0	0	0	5	5	0	4	0	0	0	4	13	2	0	0	4	0	2	0	0	0	0	0	0	0	2	13	0	0	0	0	0	0	0	0	19	0	0	0	0	0	0	4	0	0	20
0	0	0	0	0	2	0	3	0	9	2	0	0	0	0	0	5	0	6	0	0	3	0	0	0	0	0	1	0	2	2	0	0	0	0	0	0	0	0	0	0	0	0	0	0	0	0	0	0	0
0	0	0	0	0	0	0	0	5	0	0	2	0	0	0	6	0	0	0	0	0	0	0	0	0	0	0	0	0	0	5	0	0	0	0	0	0	0	0	0	0	0	0	0	0	0	0	0	0	0
0	1	0	0	0	0	0	0	0	0	4	0	0	0	0	0	26	10	0	0	0	0	0	3	0	0	0	0	0	0	0	1	0	0	0	0	0	0	0	0	4	0	0	0	0	0	0	0	2	0
0	0	0	0	0	0	2	0	0	2	2	6	0	0	2	18	0	2	0	5	0	1	0	0	5	0	0	0	5	0	5	0	0	0	0	0	0	0	0	0	0	5	0	0	0	0	0	0	0	0
2	0	0	0	4	0	0	0	4	2	3	0	1	6	1	0	6	3	3	0	0	0	0	1	0	0	0	0	0	0	0	0	0	0	0	0	0	0	5	0	0	0	0	0	0	0	0	5	9	0
4	0	0	1	0	7	0	0	5	9	22	4	5	0	9	0	0	2	1	0	0	11	0	0	0	0	0	1	0	5	3	3	0	0	0	0	0	0	0	2	0	0	0	0	0	0	0	6	0	13
0	0	2	0	0	0	1	0	0	9	2	0	0	0	2	2	0	13	0	0	0	0	0	0	4	0	0	0	0	2	0	0	0	0	0	0	0	0	0	0	0	0	0	0	1	0	0	0	0	0
0	0	0	0	0	6	0	4	3	0	9	0	0	0	0	0	26	0	4	1	0	0	1	2	0	0	0	1	0	0	7	0	0	0	0	0	0	4	8	0	0	0	0	0	0	0	0	0	0	0
0	0	0	0	3	0	2	0	0	0	4	0	2	2	0	0	15	0	1	4	0	0	0	2	0	0	0	4	0	2	0	0	0	0	0	0	0	0	11	0	3	0	0	0	0	0	0	0	4	0
0	6	5	0	0	0	5	0	6	32	25	0	0	0	4	0	0	8	1	0	0	0	0	2	13	0	0	0	0	7	7	0	0	0	0	0	0	0	0	5	0	0	0	0	11	0	0	1	0	2
2	0	3	0	0	0	0	0	0	2	0	0	0	0	4	6	0	23	1	0	0	0	0	0	9	0	0	0	4	19	1	0	0	0	0	0	0	0	0	0	0	0	0	0	4	0	0	0	0	0
0	3	0	6	0	7	1	0	0	3	4	0	1	0	4	0	10	0	5	1	0	5	0	3	0	0	0	2	0	1	2	0	0	0	0	0	0	5	0	3	0	0	0	0	0	0	0	14	0	0
9	0	0	0	0	0	3	0	7	1	0	0	0	0	3	14	12	0	1	15	0	0	0	0	1	0	4	2	11	2	2	0	0	0	0	0	0	0	0	28	0	0	0	0	1	0	2	0	0	13
2	0	0	1	0	0	0	0	2	0	3	4	0	0	3	4	0	0	0	3	0	2	0	0	0	1	1	0	11	0	0	0	0	0	0	0	7	0	0	0	0	0	0	0	0	0	5	0	0	0
0	0	2	0	0	0	2	0	0	4	0	3	0	0	3	6	0	6	0	0	0	0	0	0	0	0	0	0	0	1	1	0	0	0	0	0	0	0	0	0	0	0	0	0	0	0	0	0	0	0
4	10	0	0	0	2	0	0	1	0	5	3	0	0	0	3	0	0	5	0	0	8	0	0	0	0	0	0	11	5	0	0	0	0	0	0	2	0	0	0	0	0	0	22	0	0	14	0	0	0
0	0	0	4	0	3	0	2	0	0	3	0	0	0	0	0	13	0	0	0	0	0	1	18	0	0	10	0	0	0	0	0	0	0	0	0	0	2	0	0	0	0	0	0	0	4	0	0	0	0
0	9	4	0	0	6	0	0	3	0	0	2	0	0	0	12	0	0	0	1	1	1	0	0	0	0	0	0	7	4	0	0	0	0	0	0	0	0	0	0	0	5	0	0	0	0	0	0	0	0
0	8	0	0	0	2	0	0	0	0	12	0	4	0	0	0	16	0	2	0	0	13	10	2	0	0	0	1	0	2	0	0	0	0	0	0	0	0	6	0	0	0	0	0	0	0	0	0	0	0
0	5	0	2	0	0	0	9	4	8	15	0	0	3	2	0	1	1	0	0	0	0	0	0	6	0	0	2	0	2	2	0	0	0	0	0	0	0	10	0	0	0	0	0	0	0	0	3	8	0
0	0	0	0	0	4	0	0	0	0	1	0	0	0	0	0	1	0	0	0	0	0	0	0	0	0	0	0	0	0	0	0	0	0	0	0	0	0	0	0	0	0	11	0	0	0	0	0	0	0
3	25	3	0	16	17	8	0	0	16	0	0	0	0	5	0	0	18	21	3	0	0	0	0	4	0	0	0	0	6	8	0	0	0	0	0	0	0	0	0	0	0	0	0	67	0	0	20	17	0
2	0	0	0	0	7	0	23	0	0	17	0	1	0	0	0	0	0	0	0	0	3	4	13	0	0	12	0	0	0	2	0	0	0	0	0	0	0	0	0	0	0	15	0	0	0	0	0	0	0
1	0	0	8	0	9	0	0	0	0	2	0	0	0	0	0	13	0	7	2	0	0	0	0	0	0	0	0	0	3	0	0	0	0	0	0	0	1	27	0	0	0	0	0	0	0	0	0	3	0
0	3	0	0	0	0	0	0	21	5	16	1	0	0	0	25	0	0	3	7	0	8	0	0	3	9	0	0	9	3	0	0	0	0	0	0	0	0	0	0	0	0	0	0	0	0	19	0	0	0
0	0	0	0	0	0	8	0	3	6	0	0	0	0	2	0	0	3	0	0	0	1	0	0	0	0	0	0	0	0	2	0	0	0	0	0	0	0	0	0	0	0	0	0	0	0	0	9	0	0
4	0	0	13	0	6	2	3	0	0	5	0	0	0	0	0	7	0	0	0	0	4	4	0	2	0	0	0	0	2	2	0	0	0	0	0	0	34	0	0	0	0	0	0	0	0	0	1	0	2
8	0	0	3	0	6	0	0	1	0	0	0	0	0	0	0	0	0	7	0	0	0	1	4	0	0	7	0	0	1	0	0	0	0	0	0	0	0	0	0	0	0	0	0	0	16	0	0	0	6
1	2	0	0	0	16	0	6	2	2	7	0	0	0	0	0	0	0	3	0	0	5	2	3	6	0	2	1	0	2	2	0	0	0	0	0	0	2	0	36	0	0	0	0	0	0	0	0	0	3
8	0	0	1	0	10	0	0	1	0	3	0	0	0	0	13	7	0	3	6	0	9	3	0	4	0	3	1	11	13	0	0	0	0	0	0	0	0	0	3	0	0	0	0	0	4	0	0	0	27
0	5	0	0	3	0	15	5	3	0	9	0	0	0	8	0	0	0	0	4	0	0	1	0	8	0	0	6	0	6	0	0	0	0	0	0	0	0	0	0	12	0	0	0	0	0	0	0	15	0
0	0	0	0	0	1	0	0	2	1	0	0	0	0	0	0	0	0	0	2	0	0	0	0	0	0	0	0	0	0	0	0	0	0	0	0	0	0	0	0	0	0	0	0	0	0	0	0	0	0
0	0	0	0	0	0	6	0	1	1	0	1	0	0	2	9	0	0	0	6	0	1	0	0	5	0	7	0	41	0	0	0	0	0	0	0	0	0	0	0	0	6	0	0	0	0	0	0	0	0
0	1	7	0	0	3	3	0	0	0	3	0	0	0	4	4	0	2	0	11	1	0	0	0	3	0	0	0	21	2	0	0	0	0	0	0	0	0	0	1	0	31	0	0	0	0	0	0	0	0
2	2	9	0	0	0	1	0	0	1	4	0	0	0	3	4	3	8	0	0	6	5	0	0	4	0	0	0	25	16	1	0	0	0	0	0	0	0	0	1	0	2	0	0	9	0	0	0	0	0
0	4	0	0	0	0	0	0	0	0	3	2	0	0	0	1	0	0	0	0	2	3	0	0	4	2	0	0	6	3	0	0	0	0	0	0	0	0	0	0	0	0	0	0	0	0	5	0	0	0
4	0	0	0	0	0	0	0	8	0	0	0	0	0	0	1	0	0	0	0	0	9	0	0	0	0	0	0	0	0	0	0	0	0	0	0	0	0	0	0	0	0	0	11	0	0	0	0	0	0
0	2	0	2	3	0	4	0	0	4	0	0	0	0	1	0	7	15	0	0	0	1	0	3	0	0	0	0	0	0	0	1	0	0	0	0	0	0	0	0	0	0	0	0	0	0	0	10	16	0
0	0	3	0	0	0	0	0	0	0	0	0	0	0	24	6	0	16	0	0	0	0	0	0	1	0	0	0	6	0	19	0	0	0	0	0	0	0	0	0	0	0	0	0	0	0	0	0	0	0
0	0	0	0	0	0	0	0	0	0	0	0	15	0	0	0	2	0	0	0	0	0	0	2	0	0	0	0	0	0	0	0	0	0	0	0	0	0	0	0	0	0	0	0	0	0	0	0	0	0
0	0	0	0	0	0	0	0	0	0	0	0	0	0	35	3	0	3	0	0	0	0	0	0	0	0	0	0	0	0	6	0	0	0	0	0	0	0	0	0	0	0	0	0	0	0	0	0	0	0
0	7	0	0	0	5	0	0	0	0	0	0	0	0	13	3	0	0	1	0	0	0	0	0	2	0	0	0	5	4	11	0	0	0	0	0	0	0	0	0	0	0	0	0	0	0	0	0	0	0
0	0	0	0	0	0	0	0	0	0	0	0	13	3	6	0	4	0	0	0	0	0	1	3	0	0	0	0	0	0	14	2	0	0	0	0	0	0	0	2	0	0	0	0	0	0	0	0	0	0
0	0	0	0	0	0	0	0	0	0	0	0	5	14	11	0	0	3	0	0	0	1	0	0	9	0	1	0	0	2	8	0	0	0	0	0	0	0	0	0	0	2	0	0	0	0	0	0	0	0
0	0	0	0	0	0	0	0	0	0	0	0	1	5	8	0	0	11	0	0	0	0	0	2	5	0	3	0	0	0	4	0	0	0	0	0	0	0	0	0	0	0	0	0	0	0	0	0	0	0
0	0	0	0	0	0	0	0	0	0	0	1	0	0	13	5	0	1	1	0	2	0	0	0	1	0	0	0	0	0	4	1	0	0	0	0	0	0	0	0	0	16	0	0	0	0	0	0	0	0
0	0	8	0	0	0	0	0	0	0	0	0	0	0	2	0	0	0	0	0	0	0	0	0	5	0	3	0	1	1	5	0	0	0	0	0	0	0	0	0	0	0	0	0	0	0	0	0	0	0
2	0	0	0	0	0	0	0	0	0	5	0	0	0	5	5	2	0	0	0	0	0	0	2	3	0	5	0	0	4	13	2	0	0	0	0	0	0	0	0	0	0	0	0	0	0	0	0	0	1
0	0	0	0	0	0	0	0	0	0	0	0	0	0	4	0	3	0	0	0	0	0	2	1	0	0	1	0	0	2	10	0	0	0	0	0	0	0	0	2	0	0	0	0	0	0	0	0	0	2
0	0	0	2	0	0	0	0	0	0	0	0	9	0	0	0	0	0	1	0	0	0	4	2	0	0	0	0	0	0	8	0	0	0	0	0	0	0	0	0	0	0	0	0	0	0	0	0	0	0
0	0	0	0	0	0	0	0	0	0	0	0	0	0	23	0	0	2	0	0	0	2	0	0	15	0	7	0	0	0	10	1	0	0	0	0	0	0	0	0	0	0	0	0	6	0	0	0	0	2
0	2	1	0	0	0	0	0	0	0	0	0	0	0	9	0	0	5	0	0	0	0	0	0	0	0	0	0	0	3	4	3	0	0	0	0	0	0	0	0	0	0	0	0	1	0	0	0	0	0
0	2	0	0	0	0	0	0	0	0	0	0	19	12	0	0	19	0	0	0	0	0	3	2	0	0	3	0	0	0	0	0	0	0	0	0	0	0	0	0	0	0	0	0	0	0	0	0	0	0
0	0	0	0	0	4	0	0	0	0	0	0	27	5	0	0	3	2	2	0	0	1	0	0	0	0	0	1	0	2	5	0	0	0	0	0	0	0	19	0	0	0	0	0	0	0	0	0	0	0
0	0	0	0	0	0	0	0	0	0	0	0	3	0	0	0	2	0	0	0	0	0	9	0	0	0	5	0	0	0	0	0	0	0	0	0	0	0	0	0	0	0	0	0	0	0	0	0	0	0
0	0	2	0	0	0	0	0	0	0	0	3	0	0	16	1	0	6	0	0	0	0	0	0	4	0	0	0	6	0	4	2	0	0	0	0	0	0	0	0	0	1	0	0	0	0	0	0	0	0
0	0	0	1	0	0	0	0	0	0	4	0	8	3	1	0	3	0	0	0	0	2	4	4	0	0	0	0	0	0	0	0	0	0	0	0	0	0	0	0	0	0	0	0	0	0	0	0	4	0
0	0	0	0	0	0	0	0	0	1	0	0	0	4	23	0	0	5	0	0	0	0	0	0	9	0	0	0	0	1	21	0	0	0	0	0	0	0	0	0	0	0	0	0	2	0	0	0	0	0
0	0	0	0	0	0	0	0	0	0	0	0	0	1	9	0	0	2	0	0	0	0	0	0	3	0	0	0	0	5	7	7	0	0	0	0	0	0	0	0	0	0	0	0	1	0	0	0	0	0
0	0	0	0	0	0	0	0	0	0	0	0	4	0	5	0	0	0	4	0	0	2	0	3	0	0	3	0	0	12	4	3	0	0	0	0	0	0	0	1	0	0	0	0	0	0	0	0	0	1
1	0	0	0	0	0	0	0	0	0	0	0	0	0	2	0	14	0	2	0	0	1	10	11	0	0	3	0	0	7	18	3	0	0	0	0	0	0	0	0	0	0	0	0	0	0	0	0	0	0
0	0	0	1	0	0	0	0	0	0	0	0	13	0	0	0	7	0	4	0	0	4	23	22	0	0	18	20	0	24	0	0	0	0	0	0	0	0	0	0	0	0	0	0	0	0	0	0	0	0
0	0	0	0	0	1	0	0	0	0	1	0	0	0	6	7	1	0	0	0	0	8	5	0	22	0	5	0	11	26	15	3	0	0	0	0	0	0	0	0	0	0	0	0	0	0	0	0	0	0
0	0	1	0	0	0	0	0	0	0	0	0	0	0	8	8	0	11	2	0	0	7	3	0	9	0	9	0	32	36	25	0	0	0	0	0	0	0	0	0	0	0	0	0	0	0	0	0	0	3
0	0	0	0	0	0	0	0	0	0	0	0	0	0	0	0	7	0	0	0	0	0	3	4	0	0	0	2	0	0	0	0	0	0	0	0	0	0	0	0	0	0	0	0	0	0	0	0	0	0
0	0	0	0	0	0	0	0	0	0	0	1	0	0	4	14	0	0	1	0	0	0	0	0	9	1	0	0	55	1	23	0	0	0	0	0	0	0	0	0	0	1	0	0	0	0	0	0	0	0
0	4	0	0	7	0	0	0	0	0	0	0	3	2	4	0	1	22	0	2	0	3	0	1	4	0	0	6	0	22	18	3	0	0	0	0	0	0	0	0	0	0	0	0	0	0	0	0	5	0
0	0	0	0	0	0	0	0	0	0	0	0	0	0	0	0	4	0	0	0	0	0	0	0	0	0	0	1	0	1	0	0	0	0	0	0	0	0	0	0	0	0	0	0	0	0	0	0	0	0
0	0	0	5	0	0	2	0	0	0	2	0	3	4	12	0	8	14	0	0	0	8	3	10	5	0	6	5	6	18	15	11	0	0	0	0	0	0	0	3	0	0	0	0	0	0	0	0	0	0
0	0	0	4	9	0	0	0	0	0	5	0	1	3	0	0	8	12	0	0	0	4	0	0	17	0	0	8	4	10	9	4	0	0	0	0	0	0	0	0	0	0	0	0	0	0	0	0	7	0
0	0	2	0	0	0	2	0	1	0	0	6	0	0	10	39	0	2	0	0	0	0	0	0	23	10	3	0	15	2	19	1	0	0	0	0	0	0	0	0	0	1	0	0	0	0	0	0	0	0
0	0	0	0	0	0	0	0	0	0	0	0	10	0	0	0	19	0	0	0	0	0	4	5	0	0	6	10	0	0	0	0	0	0	0	0	0	0	0	0	0	0	0	0	0	0	0	0	0	0
0	0	0	0	0	0	0	0	0	0	0	0	0	0	7	21	0	1	5	1	0	0	0	0	15	1	3	0	58	1	20	0	0	0	0	0	0	0	0	0	0	0	0	0	0	0	0	0	0	0
0	0	0	0	0	4	0	0	0	0	0	0	0	0	0	33	0	0	4	0	0	0	0	0	0	0	0	0	14	3	4	0	0	0	0	0	0	0	0	0	0	0	0	0	0	0	0	0	0	0
0	3	6	0	0	0	0	0	0	2	0	0	0	0	5	8	0	19	0	0	0	0	0	0	1	0	1	0	43	4	18	5	0	0	0	0	0	0	0	0	0	0	0	0	0	0	0	0	0	0
0	0	6	0	0	0	0	0	0	0	0	0	0	0	4	4	0	28	0	0	0	0	0	0	5	0	0	0	2	4	14	3	0	0	0	0	0	0	0	0	0	0	0	0	0	0	0	0	0	0
2	1	0	6	0	0	0	0	0	0	8	0	0	0	8	0	15	7	0	0	0	1	5	5	1	0	10	2	16	8	23	2	0	0	0	0	0	0	0	0	0	0	0	0	0	0	0	0	0	0
0	0	0	0	0	0	0	0	0	0	0	0	0	0	0	3	20	0	23	0	0	8	5	1	5	0	10	6	0	34	13	1	0	0	0	0	0	0	0	0	0	0	0	0	0	0	0	0	0	0
0	0	0	9	0	0	0	0	0	0	0	0	0	0	0	0	8	0	0	0	0	1	10	4	0	0	8	3	0	10	16	5	0	0	0	0	0	6	0	0	0	0	0	0	0	0	0	0	0	0
0	0	0	0	0	0	0	0	0	0	0	4	0	0	1	21	0	4	0	0	0	0	0	0	4	0	0	0	7	9	13	0	0	0	0	0	0	0	0	0	0	0	0	0	0	0	0	0	0	0
0	0	0	0	0	0	0	0	0	0	0	0	5	11	0	0	20	17	2	0	0	6	3	8	0	0	0	17	0	1	0	16	0	0	0	0	0	0	0	0	0	0	0	0	0	0	0	0	2	0
0	0	0	0	0	5	0	0	0	0	0	0	0	0	1	1	0	0	5	5	0	3	8	0	8	0	2	0	11	10	11	0	0	0	0	0	0	0	0	0	0	0	0	0	0	0	1	0	0	0
0	0	0	0	7	0	0	0	0	0	0	0	0	3	0	0	3	15	0	5	0	2	0	0	0	0	10	15	0	4	4	0	0	0	0	0	0	0	0	0	2	0	0	0	0	0	0	0	0	0
0	0	0	1	0	5	0	0	0	0	0	0	0	0	0	2	1	0	2	0	0	0	0	9	2	0	5	0	0	12	15	0	0	0	0	0	0	0	0	0	0	0	0	0	0	0	0	0	0	0
0	0	0	4	0	0	0	0	0	0	0	0	3	0	0	0	4	0	0	0	0	1	1	5	0	0	11	0	0	1	17	0	0	0	0	0	0	0	0	0	0	0	0	0	0	2	0	0	0	0
0	0	15	0	0	0	3	0	0	0	0	3	0	0	8	42	0	16	0	0	0	0	0	0	0	4	0	0	53	7	27	0	0	0	0	0	0	0	0	0	0	0	0	0	0	0	0	0	0	0
0	0	1	0	0	0	2	0	0	0	0	5	0	0	5	15	0	2	0	0	0	0	0	0	6	0	0	0	24	1	29	0	0	0	0	0	0	0	0	1	0	1	0	0	0	0	0	0	0	0
0	0	0	4	0	0	0	0	0	0	0	0	0	0	0	0	3	0	0	0	0	0	7	1	0	0	7	0	0	0	0	0	0	0	0	0	0	0	0	0	0	0	3	0	0	0	0	0	0	0
0	0	0	0	0	0	3	0	0	0	0	0	0	0	10	6	0	6	0	0	0	0	0	0	1	0	0	0	0	6	5	4	0	0	0	0	0	0	0	0	0	2	0	0	0	0	0	0	0	0
0	0	2	0	0	0	0	0	0	0	0	0	0	0	5	17	0	14	0	0	0	0	0	0	12	2	0	0	0	14	29	0	0	0	0	0	0	0	0	0	0	4	0	0	0	0	0	0	0	0
0	2	0	0	0	1	0	0	3	0	2	0	0	0	5	20	0	2	1	0	0	1	0	0	2	0	12	0	24	11	48	0	0	0	0	0	0	0	0	0	0	0	0	0	0	0	14	0	0	3
0	1	0	0	0	5	0	0	0	0	0	0	0	0	0	8	0	0	0	0	0	0	0	0	2	0	0	0	0	0	6	0	0	0	0	0	0	0	0	0	0	0	0	0	0	0	2	0	0	0
0	0	0	15	0	4	0	0	0	0	1	0	0	0	0	0	18	0	0	0	0	1	0	12	0	0	5	0	0	0	29	3	0	0	0	0	0	0	0	0	0	0	0	0	0	2	0	0	0	0
0	7	0	0	0	2	0	0	0	0	0	0	0	0	0	35	0	0	1	0	0	0	0	0	1	0	7	0	2	29	11	2	0	0	0	0	0	0	0	0	0	0	0	0	0	0	11	0	0	0
0	2	0	0	0	0	0	0	0	0	2	0	0	0	0	0	0	0	0	0	0	6	0	0	0	0	2	0	0	0	8	0	0	0	0	0	0	0	0	0	0	0	0	0	0	0	0	0	0	0
0	0	0	4	0	0	0	0	0	0	0	0	2	1	1	0	16	7	8	0	0	10	0	15	0	0	0	10	0	2	27	2	0	0	0	0	0	0	0	0	0	0	0	0	0	0	0	0	0	0
4	0	0	6	0	0	0	0	0	0	0	0	1	0	0	0	9	0	0	0	0	0	7	20	0	0	8	6	0	0	1	0	0	0	0	0	0	0	0	0	0	0	0	0	0	0	0	0	0	0
0	0	0	0	0	0	0	0	0	0	0	0	1	3	0	0	16	10	0	0	0	2	0	10	0	0	3	5	0	0	0	0	0	0	0	0	0	0	0	0	2	0	0	0	0	0	0	0	0	0
0	0	0	0	0	0	0	0	0	0	8	0	0	0	0	0	9	0	0	0	0	0	0	21	0	0	1	0	0	0	0	0	0	0	0	0	0	0	0	0	0	0	0	0	0	0	0	0	0	0
0	0	0	0	0	0	0	0	0	0	0	5	0	0	0	23	0	0	5	0	0	0	0	0	7	5	1	0	7	2	15	0	0	0	0	0	0	0	0	0	0	0	0	0	0	0	0	0	0	0
0	0	0	0	0	3	0	0	0	0	4	0	0	0	0	0	0	0	0	0	0	0	0	0	0	0	0	0	0	2	1	0	0	0	0	0	0	0	0	0	0	0	0	1	0	0	0	0	0	0
0	0	0	0	0	0	0	0	0	0	5	0	0	0	0	0	0	0	0	0	0	0	1	0	0	0	5	0	0	0	0	0	0	0	0	0	0	0	0	0	0	0	0	0	0	0	0	0	0	0
0	0	0	0	0	0	0	0	0	0	0	0	0	0	0	7	0	0	0	0	0	0	0	0	10	0	0	0	0	0	8	0	0	0	0	0	0	0	0	0	0	0	0	0	0	0	2	0	0	0
0	0	0	0	0	0	0	0	4	0	0	6	0	0	0	16	0	0	0	0	0	0	0	0	0	0	1	0	58	8	11	0	0	0	0	0	2	0	0	0	0	0	0	0	0	0	0	0	0	0
0	0	0	0	0	0	0	0	0	0	0	0	0	0	0	0	0	0	0	0	0	0	0	0	3	0	7	0	0	1	16	0	0	0	0	0	0	0	0	0	0	0	0	0	0	0	0	0	0	0
0	0	0	0	0	0	0	0	0	0	0	0	0	0	0	0	0	0	0	0	0	0	0	0	2	0	0	0	0	0	2	0	0	0	0	0	0	0	0	0	0	0	0	0	0	0	0	0	0	0
0	0	0	0	0	0	0	0	2	0	0	0	0	0	0	0	0	0	0	0	0	0	0	0	6	0	3	0	0	0	4	0	0	0	0	0	0	0	0	0	0	0	0	0	0	0	0	0	0	0
0	0	0	0	0	0	0	0	0	0	0	0	0	0	0	0	0	0	0	0	0	0	0	0	0	0	0	0	0	0	0	0	0	0	0	0	0	0	0	0	0	0	0	0	0	0	0	0	0	0
0	0	0	0	0	0	0	0	0	1	0	0	7	5	0	0	0	0	0	1	0	0	0	0	0	0	0	0	0	2	5	2	0	0	0	0	0	0	0	0	2	0	0	0	0	0	0	0	0	0
0	0	1	0	0	0	0	0	0	0	0	0	0	0	16	2	0	2	0	0	0	0	0	0	1	0	0	0	0	0	0	1	0	0	0	0	0	0	0	0	0	0	0	0	1	0	0	0	0	0
0	0	0	0	0	0	0	0	0	0	0	0	0	0	1	0	10	0	0	0	0	0	0	0	0	0	0	1	0	0	0	0	0	0	0	0	0	0	0	0	0	0	0	0	0	0	0	0	0	0
0	0	0	0	0	0	0	0	0	0	0	0	3	0	0	0	7	0	0	0	0	0	0	0	0	0	0	0	0	0	0	0	0	0	0	0	0	8	0	0	0	0	0	0	0	0	0	0	0	0
0	0	0	0	0	0	0	0	0	0	0	0	4	0	1	0	0	0	0	0	0	0	0	4	0	0	0	0	0	0	3	0	0	0	0	0	0	0	0	0	0	0	0	0	0	0	0	0	0	0
0	0	0	0	0	2	0	0	0	0	0	0	0	0	6	0	0	0	0	0	0	0	0	0	0	0	0	0	3	3	0	3	0	0	0	0	0	0	0	4	0	0	0	0	0	0	0	0	0	4
0	0	0	0	0	15	0	0	0	0	3	0	0	0	0	0	0	0	3	0	0	0	0	0	0	0	0	0	0	0	0	0	0	0	4	14	0	0	0	0	0	0	0	0	0	0	0	0	0	0
0	0	0	0	0	0	0	0	0	0	0	0	0	8	1	0	0	1	0	0	0	0	0	0	0	0	0	0	0	0	0	0	10	0	0	23	0	0	1	0	0	0	0	0	0	0	0	0	7	0
0	0	0	0	0	0	6	0	0	0	0	0	0	0	0	0	0	0	0	0	0	0	0	0	0	0	0	0	0	0	0	0	2	0	9	0	0	0	0	0	0	0	0	0	0	0	0	0	0	0
0	2	0	0	0	0	0	0	0	0	0	0	0	0	0	9	0	0	0	0	0	0	0	0	0	1	0	0	0	0	2	0	7	4	7	0	0	0	0	0	0	0	0	0	0	0	0	0	0	0
0	0	0	0	0	11	0	0	0	0	0	0	0	0	0	0	0	0	0	0	0	1	0	0	0	0	0	0	0	0	5	0	0	0	0	9	0	0	0	0	0	0	0	1	0	0	0	0	0	0
10	3	0	0	0	9	0	0	0	0	3	0	0	0	3	5	0	0	0	4	0	0	1	0	5	0	0	2	0	6	6	0	0	0	0	0	0	0	0	1	0	0	0	0	0	0	0	0	0	3
0	0	0	0	0	0	0	0	0	0	0	0	0	0	0	0	0	0	0	0	0	0	0	0	0	0	0	0	0	0	0	0	0	0	3	15	0	0	0	0	0	0	5	0	0	0	0	0	0	0
2	0	0	0	0	1	0	0	0	0	3	0	0	0	0	0	0	0	3	0	0	0	0	11	0	0	0	0	0	1	0	0	7	0	0	13	0	0	0	0	0	0	0	0	0	0	0	0	0	0
0	0	0	0	0	0	0	0	0	0	0	0	0	0	0	0	0	0	0	0	0	0	0	0	0	0	4	0	0	1	0	0	0	0	8	19	0	0	0	0	0	0	0	0	0	0	0	0	0	0
0	0	0	0	0	0	0	0	0	0	0	0	0	0	0	0	0	0	0	0	0	0	4	0	0	0	0	0	0	0	1	0	0	4	0	10	0	0	0	0	0	0	0	0	0	0	0	0	0	0
0	0	2	0	0	0	0	0	0	2	0	0	0	0	2	0	0	0	0	1	0	0	0	0	0	0	0	0	0	0	0	0	1	0	6	27	0	0	0	0	0	0	0	0	0	0	0	0	0	0
0	0	0	0	0	3	0	0	0	0	0	0	0	0	0	0	0	0	0	0	0	0	0	0	0	0	0	0	0	0	0	0	0	10	3	4	0	0	0	0	0	0	0	0	0	0	0	0	0	0
0	0	0	0	0	0	0	0	0	0	2	0	0	0	0	0	1	0	0	0	0	0	0	1	0	0	0	0	0	1	0	0	0	0	0	6	0	0	0	2	0	0	0	0	0	0	0	0	0	0
0	0	1	0	0	0	0	0	0	2	0	1	0	0	0	0	0	0	0	0	0	0	0	0	3	0	0	0	0	0	0	0	8	2	0	12	0	0	0	0	0	0	0	0	0	0	0	0	0	0
0	0	0	0	0	0	0	0	0	0	0	0	0	0	0	0	0	0	0	0	0	0	0	0	0	0	9	0	0	0	0	0	7	1	0	11	0	0	0	0	0	0	0	0	0	0	5	0	0	0
0	0	0	0	0	6	0	0	0	0	1	0	0	0	0	0	0	0	2	0	0	0	0	0	0	0	0	0	0	0	0	0	0	17	1	19	0	0	0	0	0	0	0	0	0	0	0	0	0	0
2	0	0	0	0	0	4	0	2	0	0	0	0	0	1	5	0	0	0	0	5	0	0	0	0	0	0	0	1	0	0	0	3	0	0	7	0	0	0	0	0	0	0	0	0	0	0	0	0	0
0	0	0	0	0	3	0	0	0	0	8	0	0	0	0	0	0	0	0	4	0	0	0	0	0	0	0	0	0	0	0	0	2	0	0	6	0	0	0	0	0	0	0	0	0	0	0	0	0	0
0	0	0	0	0	0	0	0	0	0	0	0	0	0	0	0	0	0	0	0	0	0	0	2	0	0	0	0	0	0	0	0	4	5	2	7	0	0	0	0	0	0	0	0	0	0	0	0	0	0
3	5	0	0	0	0	0	0	0	2	0	0	0	0	9	0	0	1	0	0	0	0	0	0	0	0	0	0	0	0	0	0	0	0	3	7	0	0	0	0	0	0	0	0	0	0	0	0	0	0
0	0	0	0	0	0	0	0	0	0	0	0	0	0	0	0	0	0	0	0	0	0	0	0	0	0	0	0	0	0	0	0	7	0	0	22	0	0	0	0	0	0	0	0	0	4	0	0	0	0
0	0	0	0	0	2	0	0	0	0	0	0	0	0	0	0	0	0	0	0	0	0	0	0	0	0	0	0	0	0	0	0	0	0	1	4	0	0	0	0	0	0	0	0	0	0	0	0	0	0
0	0	0	0	0	0	1	0	0	0	0	0	0	0	0	0	0	0	0	0	3	2	0	0	7	0	0	0	0	0	0	0	0	3	3	13	0	0	0	0	0	0	0	0	0	0	0	0	0	0
3	0	0	0	0	0	0	0	0	0	7	0	0	0	0	0	0	0	0	0	0	0	0	3	0	0	18	0	0	0	0	0	0	2	5	16	0	0	0	0	0	0	0	0	0	0	0	0	0	0
0	0	0	0	0	0	0	0	0	0	0	0	0	0	0	0	0	0	0	0	0	0	0	0	0	0	0	0	0	0	0	0	0	15	0	18	0	0	0	0	2	0	0	0	0	0	0	0	0	0
0	9	0	0	0	0	1	0	0	4	0	0	0	0	0	0	0	0	0	2	0	0	0	0	0	0	0	0	0	1	0	1	0	2	4	11	0	0	0	0	0	0	0	0	0	0	0	0	0	0
23	0	0	0	0	6	0	0	0	0	0	0	0	0	0	0	0	0	4	0	0	0	0	0	0	0	0	0	0	0	1	0	0	4	1	22	0	0	0	0	0	0	0	0	0	0	0	0	0	4
0	0	0	0	0	6	0	0	0	0	0	0	0	0	0	0	0	0	1	0	0	0	0	0	0	7	0	0	0	2	0	0	3	0	5	8	0	0	0	0	0	0	0	0	0	0	3	0	0	0
1	0	0	0	0	0	0	0	0	0	0	0	0	0	0	0	0	5	1	0	0	0	0	0	2	0	0	2	0	0	0	0	1	0	0	12	0	0	0	0	0	0	0	0	0	0	0	0	0	0
0	3	0	0	0	8	4	0	0	0	0	0	0	0	0	3	0	0	0	0	2	0	0	0	0	0	0	0	5	0	0	0	1	0	0	0	0	0	0	0	0	0	0	0	0	0	0	0	0	0
1	2	0	0	0	0	0	0	0	0	1	0	0	0	0	0	0	0	0	0	0	0	0	2	0	0	0	0	0	2	0	0	6	0	5	11	0	0	0	0	0	0	0	0	0	0	0	0	0	0
0	0	0	1	1	0	0	0	0	0	0	0	0	0	0	0	4	0	0	0	0	0	2	0	0	0	1	0	0	0	0	0	5	0	4	0	0	0	0	0	0	0	0	0	0	0	0	0	0	0
0	0	0	0	0	0	0	0	0	0	2	0	0	0	2	0	0	0	0	0	0	0	0	0	0	0	0	0	0	1	2	0	8	2	0	0	0	0	0	0	0	3	0	0	0	0	0	0	0	0
0	2	0	0	0	4	0	0	0	0	4	0	0	0	0	0	0	0	1	0	0	0	0	0	0	0	0	0	0	0	0	0	5	0	10	2	0	0	0	0	0	0	0	0	2	0	0	0	0	0
0	0	0	0	0	3	0	0	1	0	0	0	0	0	0	0	0	0	2	0	0	0	0	0	0	0	5	0	12	0	0	0	11	0	5	9	2	0	0	0	0	0	0	0	0	0	0	0	0	0
0	0	0	0	0	0	2	0	0	0	0	0	0	0	5	0	0	2	0	0	0	0	0	0	2	0	0	0	0	0	0	0	2	0	0	0	0	0	0	0	0	0	0	0	0	0	0	0	0	0
0	0	0	0	0	0	0	0	0	0	0	0	0	0	0	0	4	0	0	0	0	0	0	0	0	0	1	0	0	0	0	0	0	0	3	6	0	0	0	0	0	0	0	0	0	0	0	0	0	0
0	0	0	0	0	0	0	0	0	0	0	0	0	0	0	0	0	0	0	0	0	0	0	0	4	4	0	0	10	0	2	0	0	0	3	16	0	0	0	0	0	0	0	0	0	0	0	0	0	0
0	0	0	0	0	0	0	0	0	0	0	0	0	0	3	0	0	0	0	0	0	0	0	0	0	0	0	1	0	0	0	0	0	4	2	0	0	0	0	0	0	0	0	0	0	0	0	0	0	0
0	0	0	0	0	0	0	0	0	0	3	0	0	0	0	0	0	0	1	0	0	0	0	0	0	0	0	0	0	0	0	0	0	0	7	33	0	0	0	0	0	0	0	0	0	0	0	0	0	2
0	7	0	0	0	1	0	0	0	0	2	0	1	0	3	0	0	0	0	6	0	3	0	0	0	0	0	0	0	2	2	0	2	2	3	12	0	0	0	0	0	0	0	0	0	0	0	7	0	0
0	0	0	0	0	1	0	0	2	0	0	0	0	0	4	3	0	0	0	0	0	0	0	0	0	0	0	0	0	2	0	0	0	12	0	6	0	0	0	0	0	0	0	0	0	0	3	0	0	0
0	0	3	0	0	9	2	0	1	0	0	4	0	0	2	4	0	0	0	0	0	0	0	0	0	0	0	0	0	6	0	0	2	0	3	5	0	0	0	0	0	0	0	0	7	0	0	0	0	0
0	0	0	0	0	0	0	0	0	0	3	0	0	0	0	0	0	0	2	0	0	1	0	0	0	0	0	2	0	2	0	0	0	0	9	3	0	0	0	0	0	0	0	0	0	0	0	0	0	6
0	0	0	0	0	6	0	0	1	0	0	0	0	0	0	4	0	0	0	0	0	0	0	0	0	0	0	0	0	1	0	0	1	6	4	6	0	0	0	0	0	0	0	0	0	0	0	0	0	0
0	0	0	0	0	0	0	0	0	0	0	0	0	0	0	0	0	0	9	3	0	0	0	0	2	0	0	0	0	2	0	0	3	0	0	7	0	0	0	0	0	0	0	0	0	0	1	0	0	0
0	1	0	0	0	4	0	0	0	0	0	0	0	0	0	6	0	0	4	0	0	0	0	0	14	0	2	0	14	0	0	0	5	0	3	1	2	0	0	0	0	0	0	0	0	0	0	0	0	0
0	0	0	0	0	0	0	0	0	0	0	0	0	0	0	0	0	0	6	0	0	0	0	0	0	0	0	0	0	0	5	0	0	0	2	0	0	0	0	0	0	0	0	0	0	0	0	0	0	0
10	0	0	6	0	0	0	0	0	0	1	0	0	0	0	0	0	0	4	0	0	0	0	7	0	0	0	0	0	0	2	0	5	0	0	0	0	0	0	0	0	0	0	0	0	0	0	0	0	0
0	0	0	0	0	0	0	0	0	0	0	0	0	0	0	0	0	0	0	0	0	0	0	0	1	0	9	0	0	0	11	0	0	0	0	0	0	0	0	0	0	0	0	1	0	0	6	0	0	0
0	0	0	0	0	0	0	0	0	0	0	0	2	0	0	0	5	0	18	0	0	0	0	0	0	0	4	0	0	6	0	0	0	0	0	0	0	0	0	0	0	0	0	0	0	0	0	0	0	0
0	0	0	0	0	0	0	0	0	0	0	0	2	4	0	0	8	0	20	0	0	0	0	0	0	0	0	0	0	0	4	0	3	0	0	1	0	0	0	0	0	0	0	0	0	0	0	0	0	0
0	0	0	0	0	0	0	0	0	0	0	0	0	0	0	0	0	0	2	0	0	0	0	0	0	0	0	0	0	0	0	0	0	0	0	0	0	0	0	0	0	0	0	0	0	0	0	0	0	0
0	0	0	0	0	0	0	0	0	0	4	0	0	0	0	0	0	0	20	0	0	0	0	0	1	0	0	0	0	0	0	0	1	0	0	0	0	0	0	0	0	0	0	0	0	0	0	0	0	0
0	0	0	0	0	0	0	0	0	0	0	0	0	1	0	0	0	0	6	0	0	0	0	0	0	0	0	0	0	0	0	0	0	0	0	0	0	0	0	0	0	0	0	0	0	0	0	0	0	0
4	0	0	0	0	0	0	0	0	0	0	0	0	0	0	0	0	0	0	0	0	0	0	0	0	0	1	0	0	0	0	0	0	0	9	0	0	0	0	0	0	0	0	0	0	0	0	0	0	0
0	0	0	0	0	0	0	0	0	0	4	0	0	0	0	0	5	0	0	0	0	0	0	0	0	0	0	0	0	0	0	0	6	0	0	0	0	0	0	0	0	0	0	0	0	0	0	0	0	0
0	0	0	0	3	0	0	0	0	0	0	0	0	0	2	0	0	1	12	0	0	7	0	0	0	0	0	0	0	0	0	0	5	0	6	0	0	0	0	0	0	0	0	0	0	0	0	0	0	0
6	0	0	0	0	0	0	0	0	0	0	0	0	0	0	0	0	1	4	13	0	0	0	0	0	0	0	0	4	0	0	0	0	0	10	1	0	0	0	11	0	0	0	0	0	0	0	0	0	0
0	0	0	0	0	0	1	0	0	0	0	0	0	0	2	7	0	0	6	0	0	0	0	0	2	0	2	0	3	1	14	0	0	0	0	0	0	0	0	0	0	0	0	0	0	0	1	0	0	0
0	0	0	6	0	0	0	0	0	0	0	0	4	0	0	0	3	0	9	0	0	0	0	0	0	0	3	0	0	0	0	0	9	0	1	0	0	0	0	0	0	0	0	0	0	0	0	0	0	0
0	0	0	0	0	3	0	0	0	0	0	0	0	0	0	0	0	0	15	0	0	3	0	18	0	0	12	0	0	0	0	0	0	0	3	9	0	0	1	0	0	0	0	0	0	0	0	0	0	0
0	0	0	0	0	0	0	0	0	0	0	0	0	0	7	0	0	0	17	0	0	5	0	0	0	0	0	0	0	0	4	0	0	0	3	0	0	0	0	1	0	0	0	0	0	0	0	0	0	0
0	2	0	0	0	0	0	0	0	0	0	0	0	0	0	0	0	0	4	0	0	0	0	0	0	0	0	0	0	0	0	0	0	0	7	0	0	0	0	0	0	0	0	0	0	0	0	0	0	0
0	0	0	0	0	0	0	0	0	0	0	0	1	4	0	0	2	0	0	0	0	3	0	0	0	0	0	0	0	0	0	0	4	0	4	3	0	0	0	0	11	0	0	0	0	0	0	0	0	0
0	0	0	0	0	0	0	0	0	0	0	0	0	0	0	0	0	2	9	0	0	0	0	0	2	0	0	0	0	0	0	0	4	0	4	0	0	0	0	0	0	0	0	0	0	0	0	0	0	0
0	0	0	0	0	0	0	0	0	0	0	0	4	0	0	0	4	0	6	2	0	2	0	0	2	0	0	0	0	0	0	2	5	0	7	0	0	0	0	0	0	0	0	0	0	0	0	0	0	0
3	0	0	9	0	0	0	0	0	0	0	0	0	0	0	0	0	0	8	2	0	0	0	0	0	0	0	0	0	2	0	0	0	0	0	5	0	0	0	0	0	0	0	0	0	0	0	0	0	0
0	0	0	0	0	0	0	0	0	0	0	0	1	0	0	0	8	0	0	0	0	0	2	0	0	0	0	0	0	0	0	0	5	0	3	0	0	0	0	0	0	0	0	0	0	0	0	0	0	0
0	1	0	0	0	0	0	0	0	0	0	0	1	0	0	0	0	2	3	0	0	4	0	0	0	0	0	0	0	0	0	0	0	0	0	0	0	0	0	0	0	0	0	0	0	0	0	0	0	0
0	0	0	3	0	2	0	0	0	0	2	0	0	0	0	0	0	0	2	2	0	0	0	0	2	0	3	0	0	0	0	0	10	0	0	1	0	0	0	0	0	0	0	0	0	0	10	0	0	0
0	1	0	0	0	0	0	0	0	0	0	0	0	0	0	0	0	1	20	2	0	0	0	0	2	0	0	0	0	0	5	0	8	0	1	0	0	0	0	0	0	0	0	0	0	0	0	0	0	0
0	1	0	0	0	0	0	0	0	0	0	0	0	0	4	5	0	0	13	0	1	0	0	0	0	0	0	0	0	0	8	0	3	0	0	0	0	0	0	0	0	0	0	0	0	0	0	0	0	0
2	0	0	0	0	0	0	0	0	0	0	0	0	0	0	0	4	0	2	0	0	0	2	1	0	0	1	2	0	0	2	0	0	0	2	15	0	0	0	0	0	0	0	0	0	0	0	0	0	0
0	0	4	0	0	0	3	0	0	0	0	4	0	0	0	0	0	0	0	0	0	0	0	0	0	0	0	2	0	0	0	0	7	1	0	84	0	0	0	0	0	0	0	0	0	0	0	0	0	0
0	0	0	0	0	0	0	0	0	4	2	0	0	1	0	0	0	0	0	0	0	1	0	0	0	0	0	0	0	0	0	2	2	0	0	15	0	0	0	0	0	0	0	0	0	0	0	11	0	0
3	0	0	2	0	3	0	0	0	0	0	0	0	0	0	0	0	0	5	0	0	1	0	0	0	0	3	0	0	0	0	0	0	4	0	41	0	0	0	0	0	0	0	0	0	0	0	0	0	0
0	0	0	0	0	10	0	0	0	0	5	0	0	0	0	0	0	0	1	0	0	0	0	0	0	0	0	0	0	5	0	0	0	0	0	67	0	0	0	0	0	0	0	0	0	0	0	0	0	4
0	1	0	0	0	2	0	0	0	0	0	0	0	0	0	0	0	0	0	0	0	0	0	0	0	0	1	0	0	0	0	0	0	0	0	0	0	0	0	0	0	0	0	0	0	0	0	0	0	0
0	3	0	0	0	0	0	0	0	1	0	0	0	0	6	0	0	6	0	0	0	0	0	2	1	0	0	0	0	0	2	0	1	0	4	58	0	0	0	0	0	0	0	0	0	0	0	0	1	0
1	0	0	0	0	0	0	0	0	0	0	0	0	0	0	0	0	0	0	0	0	0	0	0	0	0	0	0	0	0	0	0	0	7	0	0	0	0	0	0	8	0	0	0	0	0	0	0	0	0
0	0	0	0	0	0	0	0	0	0	0	1	0	0	1	9	0	0	0	0	0	0	0	0	1	0	0	0	0	0	0	0	13	0	20	88	0	0	0	0	0	2	0	0	0	0	0	0	0	0
4	0	0	0	0	0	0	0	0	4	0	0	0	0	0	0	2	0	2	0	0	0	0	0	0	0	3	2	0	0	0	0	10	9	17	8	0	14	0	0	0	0	0	0	0	0	0	2	0	0
0	0	0	0	0	0	0	0	0	0	0	0	0	0	0	0	0	0	2	0	0	1	0	1	0	0	0	0	0	0	0	0	0	0	0	0	0	0	0	0	0	0	0	0	0	8	0	0	0	0
0	0	0	0	0	0	4	0	0	0	0	0	0	0	0	2	0	0	0	0	0	0	0	0	0	1	3	0	0	0	0	0	2	12	11	39	0	0	0	0	0	0	0	0	0	0	0	0	0	0
2	0	0	5	0	0	0	0	0	0	8	0	0	0	0	0	0	0	0	0	0	0	2	0	0	0	0	0	0	2	0	0	0	9	17	21	0	0	0	0	0	0	0	0	0	0	0	0	0	0
0	0	3	0	0	0	0	0	2	0	0	0	0	0	11	2	0	2	1	0	0	0	0	0	4	0	0	0	0	0	0	0	7	1	1	18	0	0	0	0	0	2	0	0	0	0	0	0	0	0
0	0	0	0	0	0	0	0	0	0	0	0	0	0	0	0	0	0	0	0	0	0	0	0	0	0	0	0	0	0	6	0	0	0	2	0	0	0	0	0	0	0	0	0	0	0	0	0	0	0
0	0	2	0	0	0	4	0	2	0	0	0	0	0	0	0	0	2	0	0	0	0	0	0	14	0	0	0	0	0	0	0	0	3	4	0	0	0	0	0	0	0	0	0	0	0	0	0	0	0
0	0	0	0	0	0	0	0	0	0	0	0	0	0	0	1	0	0	0	0	0	0	0	0	0	0	0	0	0	0	0	0	0	0	0	0	0	0	0	0	0	0	0	0	0	0	0	0	0	0
1	0	0	0	0	0	0	0	0	0	0	0	0	0	0	0	0	0	0	0	0	0	0	0	0	0	0	0	0	0	0	0	0	0	4	0	0	0	0	0	0	0	3	0	0	0	0	0	0	0
0	0	0	0	0	0	0	0	0	0	0	0	0	0	1	0	0	0	0	0	0	0	0	0	0	0	0	0	0	0	0	0	0	0	2	0	0	0	0	0	0	0	0	0	0	0	0	0	0	0
0	0	0	3	0	0	0	0	0	0	0	0	0	0	0	0	4	0	0	0	0	0	1	6	0	0	0	0	0	0	0	0	0	0	0	0	0	0	0	0	0	0	0	0	0	0	0	0	0	0
0	0	0	12	0	0	2	0	0	0	0	0	0	0	0	0	0	0	0	1	0	0	0	0	0	0	0	0	0	0	0	0	0	0	0	0	0	0	1	0	0	0	0	0	0	0	0	0	0	0
0	0	0	0	0	0	0	0	0	0	0	0	3	0	0	0	30	0	0	0	0	0	0	0	0	0	0	0	0	0	0	0	0	3	0	0	0	0	0	0	0	5	0	0	0	0	0	0	0	0
0	0	0	4	0	0	0	0	0	0	0	0	0	0	0	0	0	0	0	0	0	0	1	0	0	0	0	0	0	0	5	0	0	8	0	0	0	0	0	0	0	0	0	0	0	5	0	0	0	0
4	0	0	0	0	0	0	0	0	0	0	0	0	0	0	0	0	0	0	0	0	0	1	0	0	0	0	0	0	0	0	0	0	5	0	0	0	0	0	0	0	0	0	0	0	0	0	0	0	0
0	0	0	0	0	0	0	0	0	0	0	0	0	0	0	0	0	0	0	0	0	0	0	0	0	0	0	0	0	0	0	0	0	0	0	0	0	0	0	0	0	0	0	0	0	3	0	0	0	0
0	0	0	0	0	1	0	0	0	0	0	0	0	0	0	0	0	0	0	0	0	0	0	0	0	0	0	0	0	0	0	0	0	0	0	0	0	0	0	0	0	0	0	0	0	0	0	0	0	0
0	0	0	0	0	0	0	0	0	0	0	0	0	0	0	0	0	0	0	0	0	2	0	0	0	0	0	0	0	1	0	0	0	5	5	41	0	0	0	0	0	0	0	0	0	0	0	0	0	1
0	0	0	0	0	0	0	0	0	0	0	0	0	0	0	0	2	2	3	0	0	0	0	0	0	0	0	1	0	0	0	0	0	9	0	3	0	0	2	0	0	0	0	0	0	0	0	0	0	0
0	0	0	0	0	0	0	0	0	0	0	0	0	0	0	0	0	0	0	0	0	0	0	0	0	0	0	1	0	0	0	0	0	0	0	0	0	0	0	0	0	0	0	0	0	0	0	0	0	0
3	0	0	0	0	0	0	0	0	0	0	0	0	0	0	0	0	0	0	0	0	4	0	0	0	0	0	0	0	0	0	0	0	0	0	0	0	0	0	0	0	0	0	0	0	0	5	0	0	0
0	0	0	0	0	0	0	0	0	0	0	0	0	0	0	1	0	0	0	0	0	0	0	0	0	0	0	0	16	0	3	0	5	0	0	0	3	0	0	0	0	0	0	0	0	0	0	0	0	0
0	0	0	0	0	0	0	0	2	0	0	0	0	0	0	0	0	0	0	2	0	0	0	0	0	0	0	0	0	0	0	0	0	0	0	1	0	0	0	0	0	0	0	0	0	0	0	0	0	0
0	0	0	0	0	4	0	0	0	0	0	0	0	0	0	0	0	0	0	0	0	0	0	1	0	0	3	0	0	0	0	0	0	0	0	3	0	0	0	0	0	0	0	0	0	0	0	0	0	0
0	0	0	0	0	0	0	0	0	0	1	0	0	4	0	0	1	0	0	0	0	0	0	0	0	0	0	0	0	0	0	0	0	0	2	0	0	0	1	0	0	0	0	0	0	0	0	0	0	0
0	7	2	0	0	0	0	0	0	0	0	0	0	0	1	0	0	0	0	0	0	0	0	0	0	0	0	0	0	0	4	0	0	2	0	10	0	0	0	0	0	0	0	0	0	0	2	0	0	0
0	0	0	0	0	0	0	0	0	0	5	0	0	0	0	0	2	0	0	0	0	0	0	0	0	0	0	0	0	7	2	0	0	0	0	0	0	0	0	2	0	0	0	0	0	0	0	0	0	1
0	0	0	0	0	0	0	0	0	0	0	0	0	0	5	0	0	0	0	0	0	0	0	0	0	0	0	0	0	0	2	0	0	0	2	0	0	0	0	0	0	0	0	0	0	0	0	0	0	0
0	0	0	0	0	0	0	0	0	0	0	0	0	0	0	0	1	0	0	0	0	0	0	0	0	0	0	9	0	3	0	0	0	0	0	0	0	0	0	0	8	0	0	0	0	0	0	0	2	0
0	0	0	0	0	0	0	0	0	0	0	0	0	0	0	0	0	0	0	0	0	0	0	0	0	0	0	0	0	0	0	0	0	0	0	0	0	0	0	0	0	0	0	0	0	0	0	0	0	0
0	0	0	0	0	0	0	0	0	0	0	0	0	6	0	0	0	0	0	0	0	0	0	0	0	0	0	2	0	0	0	0	0	0	0	0	0	0	0	0	0	0	0	0	0	0	0	0	0	0
0	0	0	0	0	0	0	0	0	0	0	0	0	0	0	0	0	0	0	0	0	0	0	0	0	0	0	2	0	0	0	0	0	0	0	0	0	0	2	0	0	0	0	0	0	0	0	0	0	0
8	0	0	0	0	0	0	0	0	0	0	0	0	0	0	0	0	0	0	0	0	0	0	0	0	0	0	0	0	0	0	0	0	0	0	0	0	0	0	0	0	0	0	0	0	0	0	0	0	0
0	0	0	2	0	0	0	0	0	0	0	0	0	0	0	0	0	0	0	0	0	0	0	4	0	0	0	0	0	0	0	0	0	10	0	0	0	3	0	0	0	0	0	0	0	0	0	0	0	0
0	0	0	0	0	0	1	0	0	0	0	0	0	0	0	0	1	0	0	0	0	0	0	0	0	0	0	14	0	0	0	0	0	24	0	0	0	0	0	0	4	0	0	0	0	0	0	0	0	0
0	0	0	0	0	0	0	0	0	0	0	0	0	0	0	0	0	0	0	0	0	0	0	0	0	0	0	0	0	0	0	0	0	2	0	0	0	0	0	0	0	0	0	0	0	0	0	0	0	0
22	0	0	2	0	0	0	0	0	0	0	0	0	0	0	0	0	0	0	0	0	0	0	0	0	0	2	0	0	0	0	0	0	0	0	0	0	0	0	0	0	0	0	0	0	0	0	0	0	0
0	0	0	0	0	0	0	0	0	0	0	0	0	0	0	0	0	0	0	0	0	0	0	0	0	0	0	0	0	0	0	0	0	0	0	0	0	0	0	0	0	0	0	0	0	0	0	0	0	0
0	0	0	0	0	0	0	0	0	0	0	0	0	0	0	0	0	0	0	0	0	0	0	36	0	0	0	0	0	0	0	0	0	0	0	0	0	0	0	0	0	0	0	0	0	0	0	0	0	0
0	1	0	0	0	0	0	0	0	0	0	0	0	0	0	0	0	0	0	0	0	0	0	0	0	0	0	0	0	0	0	0	0	14	0	0	0	0	0	0	0	0	0	0	0	0	0	0	0	0
0	1	0	0	0	0	0	0	0	0	0	0	0	0	0	0	2	0	0	0	0	0	0	4	0	0	0	0	0	0	0	0	0	0	0	3	0	0	0	0	0	0	0	0	0	0	0	0	0	0
0	0	0	0	0	0	0	0	0	0	0	0	0	0	0	0	0	0	0	0	0	0	0	0	0	0	0	0	0	0	0	0	0	0	0	0	0	0	0	0	0	0	0	0	0	0	0	0	0	0
0	0	0	0	0	0	0	0	0	0	0	0	0	0	0	0	0	0	0	0	0	0	1	2	0	0	0	0	0	0	0	0	0	0	0	0	0	0	1	0	0	0	0	0	0	0	0	0	0	0
0	0	0	0	0	0	0	0	0	0	0	0	0	0	0	0	0	0	0	0	0	0	0	0	0	0	0	0	0	2	0	0	0	3	0	0	0	0	0	3	0	0	0	0	0	0	0	5	0	0
0	0	0	0	0	0	0	0	0	0	0	0	0	0	0	0	13	0	0	0	0	0	0	0	0	0	0	0	0	0	0	0	1	0	0	0	0	0	0	0	0	0	0	0	0	0	0	0	0	0
0	0	0	0	0	0	0	0	0	0	0	0	0	0	0	0	0	0	0	2	0	0	0	0	0	0	14	0	0	0	0	0	0	2	0	0	0	0	0	0	0	0	0	0	0	0	0	0	0	0
2	0	0	0	0	0	0	0	0	0	0	0	0	0	0	0	0	0	0	0	0	24	0	0	2	0	0	0	0	0	0	2	0	0	0	0	0	0	0	0	0	0	0	0	0	0	0	0	0	0
0	0	0	0	0	0	0	0	0	0	0	0	0	4	0	0	3	0	0	0	0	0	0	0	0	0	0	2	0	0	0	0	0	0	0	0	0	0	0	0	0	0	0	0	0	0	0	0	0	0
1	0	0	0	0	0	0	0	0	0	3	0	0	0	6	0	0	0	0	5	0	0	0	0	2	0	0	0	0	0	0	0	0	0	0	0	0	0	0	5	0	0	0	0	0	0	0	0	0	0
0	0	0	0	0	0	0	0	0	0	0	0	0	0	0	0	0	0	0	1	0	0	0	0	0	0	0	0	0	0	0	0	0	0	0	0	0	0	0	0	0	0	0	0	0	0	0	0	4	0
0	0	0	0	0	0	2	0	0	0	0	0	0	1	0	0	0	0	0	0	0	0	0	0	0	0	0	3	0	0	0	0	0	0	0	0	0	0	2	0	0	2	0	0	0	0	0	0	2	0
0	1	0	0	0	0	0	0	0	0	0	0	0	0	0	0	0	0	0	0	0	0	0	0	2	0	0	0	0	0	0	0	0	1	0	0	0	0	0	0	0	0	0	0	0	0	0	0	0	0
0	0	0	0	0	6	45	0	0	0	0	0	0	0	0	0	0	0	0	0	0	0	0	0	0	0	0	0	0	0	3	0	0	0	0	0	0	0	0	0	0	0	0	0	0	0	2	0	0	0
0	0	0	0	0	0	0	2	0	0	0	0	0	0	0	0	0	0	0	0	0	0	0	0	0	0	0	0	0	0	0	0	0	0	0	0	0	0	3	0	0	0	0	0	0	0	0	0	0	0
0	0	0	0	0	0	0	0	0	0	0	0	0	0	0	0	0	0	0	0	0	0	0	0	1	0	0	4	0	0	0	0	0	25	0	0	0	0	0	0	0	0	0	0	0	0	0	0	5	0
0	0	0	0	0	0	0	0	0	0	0	0	0	1	0	0	0	0	0	0	0	0	0	0	0	0	0	4	0	0	0	0	1	11	0	0	0	0	0	0	0	0	0	0	0	0	0	0	2	0
2	0	0	0	0	0	0	0	0	0	0	0	0	0	0	0	0	0	0	0	0	0	0	0	0	0	0	0	0	0	0	0	0	0	0	0	0	0	0	0	0	0	0	0	0	0	3	0	0	0
0	0	0	0	0	0	0	0	0	0	0	0	0	0	0	0	0	0	0	0	0	0	0	0	0	0	0	0	0	0	1	0	0	1	0	0	0	0	0	0	0	0	0	0	0	0	0	0	0	0
0	0	0	0	0	0	1	0	0	0	0	0	0	0	0	0	0	0	0	0	1	0	0	0	0	0	0	0	0	0	0	0	0	0	0	0	0	0	0	0	0	2	0	0	0	0	0	0	0	0
0	0	0	0	0	0	0	0	0	0	0	0	5	0	0	0	7	0	0	0	0	0	0	0	0	0	0	0	0	0	0	0	0	0	0	0	0	0	0	0	0	0	0	0	0	0	0	0	0	0
18	0	0	3	0	0	0	0	0	0	2	0	0	0	0	0	0	0	0	0	0	0	0	0	0	0	0	0	0	0	4	0	0	0	0	0	0	0	0	0	0	0	0	0	0	4	0	0	0	0
0	0	0	0	0	0	0	0	0	0	0	0	0	0	28	0	0	0	0	3	0	3	0	0	0	0	0	0	0	1	0	2	0	7	0	3	0	0	0	5	0	0	0	0	0	0	0	0	0	2
0	0	0	0	0	0	0	0	0	0	0	0	0	0	0	0	0	0	0	0	0	1	0	0	0	0	0	0	0	0	2	0	0	0	0	0	0	0	0	1	0	0	0	0	0	0	0	0	0	0
0	0	0	0	0	0	0	0	0	0	0	0	0	0	0	0	0	0	0	0	0	0	0	0	2	0	0	0	0	0	0	0	0	0	0	0	0	0	0	0	0	0	0	33	0	0	0	0	0	0
0	0	0	0	0	0	0	0	0	0	0	0	0	0	0	0	0	0	0	0	0	0	0	0	0	0	0	0	0	0	0	0	0	0	0	0	0	0	0	0	0	0	0	0	0	0	0	0	0	0
2	0	0	0	0	0	0	0	0	0	0	0	0	0	0	0	8	0	0	0	0	0	0	4	0	0	0	0	0	0	0	0	0	0	0	0	0	0	0	0	0	0	0	0	0	0	0	0	0	0
1	0	0	0	0	0	0	0	0	0	0	0	0	0	0	0	0	0	0	0	0	0	0	0	0	0	0	0	0	0	0	0	0	2	0	0	0	0	0	0	0	0	0	0	0	0	0	0	0	0
0	0	0	0	0	0	0	0	2	0	0	0	0	0	0	0	0	0	0	0	0	0	0	0	0	0	0	0	0	1	0	0	0	5	0	0	0	0	0	0	0	0	0	0	0	0	0	0	0	0
0	0	0	0	0	0	0	0	0	0	0	0	0	0	0	2	0	0	0	0	0	0	0	0	0	0	1	0	0	0	0	0	0	0	0	0	0	0	0	0	0	0	0	0	0	0	0	0	0	0
0	0	0	0	0	0	0	0	0	0	0	0	0	0	0	0	0	0	0	0	0	0	0	0	0	0	0	0	0	0	0	0	1	1	0	0	0	0	0	0	0	0	0	0	0	0	0	2	0	0
0	0	0	0	0	0	0	0	0	0	0	0	0	0	0	0	0	0	0	0	0	0	0	0	0	0	0	0	0	0	0	0	0	0	0	0	0	0	0	0	0	0	0	0	0	0	0	0	0	0
0	0	0	0	0	0	0	0	0	0	1	0	0	0	0	0	0	0	0	0	0	0	0	0	0	0	0	0	0	3	0	0	0	2	0	0	0	0	1	0	0	0	0	0	0	0	0	0	0	0
0	0	0	0	0	0	0	0	0	0	0	0	0	0	0	0	0	0	0	0	0	0	0	0	0	0	0	0	0	0	0	15	0	21	0	0	0	0	0	0	0	0	0	0	0	0	0	0	0	0
0	10	0	0	0	0	0	0	0	0	5	0	0	0	5	0	0	10	0	0	0	0	0	0	0	0	0	0	0	0	4	0	0	0	0	0	0	0	0	0	0	0	0	0	0	0	0	0	0	0
0	0	0	0	0	0	0	0	0	0	0	0	0	0	0	0	0	0	0	0	0	0	0	0	0	0	0	0	0	0	0	0	0	0	0	0	0	0	0	0	0	0	0	0	4	0	0	0	0	0
0	2	0	0	0	0	0	0	0	0	0	0	0	0	0	0	0	0	0	0	0	0	0	0	0	0	0	0	0	0	0	0	0	6	0	0	0	0	0	0	0	0	0	0	0	0	0	2	0	0
0	0	0	0	0	0	0	0	0	0	4	0	0	0	0	0	0	0	0	0	0	0	0	1	0	0	0	0	0	0	0	0	0	0	0	0	0	0	0	0	0	0	0	0	0	0	0	0	0	1
0	0	0	0	0	0	0	0	0	0	0	0	0	0	0	0	0	0	0	0	0	0	0	0	0	0	0	0	0	0	0	0	0	12	0	0	0	0	0	0	0	0	0	0	0	0	0	0	0	0
0	0	0	1	0	0	0	0	0	0	6	0	0	0	0	0	3	0	0	0	0	0	0	0	0	0	0	0	0	2	0	1	0	0	0	1	0	0	0	6	0	0	0	0	0	0	0	0	0	0
0	2	0	0	0	0	1	0	0	0	0	0	0	0	0	0	0	0	0	0	1	0	0	0	1	0	0	0	0	0	3	0	0	3	0	0	0	0	0	0	0	0	0	0	0	0	0	0	0	0
0	0	0	3	0	0	0	0	0	0	3	0	0	0	0	0	0	0	4	0	0	0	0	0	0	0	1	0	0	0	0	0	0	0	0	0	0	0	0	0	0	0	0	0	0	0	0	0	0	0
0	0	0	0	0	0	5	0	0	0	0	2	0	0	0	8	0	0	0	0	0	0	0	0	0	0	0	0	0	0	0	0	1	0	2	0	0	0	0	0	0	0	0	0	0	0	0	0	0	0
0	0	0	0	0	0	0	0	0	0	0	0	0	0	0	0	0	0	0	0	0	0	0	1	0	0	0	0	0	0	2	0	0	0	0	1	0	0	0	0	0	0	0	0	0	0	0	10	0	0
0	0	0	0	3	0	0	0	0	0	0	0	0	0	0	0	0	0	0	0	0	0	0	0	0	0	0	0	0	0	0	0	0	0	2	0	0	0	0	0	0	0	0	0	0	0	0	0	12	0
0	0	0	0	0	0	0	0	0	0	0	0	0	0	0	2	0	0	0	0	0	0	0	0	0	0	1	0	0	0	0	0	0	0	0	0	1	0	0	0	0	0	0	0	0	0	0	0	0	0
0	0	0	0	0	0	0	0	0	0	0	0	0	0	0	0	0	0	2	0	0	0	0	0	0	0	0	0	0	0	1	0	0	0	0	3	0	0	0	0	0	0	0	0	0	0	0	0	0	11
0	2	0	0	0	0	0	0	2	0	0	0	0	0	0	4	0	0	0	1	0	0	0	0	0	0	0	0	0	0	1	0	0	6	0	0	0	0	0	0	0	0	0	0	0	0	0	0	0	0
0	0	0	0	0	0	0	0	0	0	0	0	0	0	0	0	0	0	1	0	0	0	0	0	0	0	0	0	0	0	0	0	0	0	0	4	0	0	0	0	0	0	0	0	9	0	0	0	0	0
0	0	0	0	0	0	0	0	0	0	0	0	0	0	0	0	0	0	0	0	0	0	3	0	0	0	0	0	0	0	0	0	0	0	0	0	0	0	0	0	0	0	3	0	0	0	0	0	0	0
0	0	0	5	0	0	0	0	0	0	15	0	0	0	0	0	0	0	0	0	0	0	0	0	0	0	0	0	0	0	0	0	0	0	0	0	0	0	0	3	0	0	0	0	0	0	0	0	0	0
0	0	0	0	0	0	0	0	0	0	0	0	0	0	0	0	0	0	2	0	0	0	0	0	0	0	0	0	0	6	3	0	0	3	0	2	0	0	0	0	0	0	0	1	0	0	0	0	0	0
0	0	0	0	0	2	0	0	0	0	3	0	0	0	0	0	0	0	0	3	0	4	0	0	0	0	0	0	0	0	1	0	0	3	0	3	0	0	0	0	0	0	0	0	0	0	0	0	0	0
1	0	0	0	0	0	0	0	0	0	0	0	0	0	0	0	0	0	0	0	0	0	0	0	0	0	0	0	0	0	0	0	0	0	0	0	0	0	0	0	0	0	0	0	0	0	0	0	0	0
0	0	0	0	0	0	0	0	0	0	0	0	0	0	0	71	0	0	0	0	0	0	0	0	1	2	0	0	2	0	0	0	0	0	0	0	0	0	0	0	0	0	0	0	0	0	0	0	0	0
0	0	0	0	0	0	0	0	0	0	0	0	0	0	0	0	0	0	4	0	0	0	0	0	0	0	0	0	0	4	0	0	0	9	0	15	0	0	0	0	0	0	0	0	0	0	0	0	0	4
0	0	0	0	2	0	3	0	0	0	0	0	0	0	0	0	0	0	0	0	0	0	0	0	0	0	0	0	0	0	0	0	0	8	0	0	0	0	0	0	0	3	0	0	0	0	0	0	0	0
0	0	0	0	0	0	1	0	0	0	1	0	0	0	0	0	0	0	2	0	0	0	0	0	5	2	0	0	0	0	0	0	1	3	0	0	2	0	0	0	0	0	0	0	0	0	0	0	0	0
0	0	0	0	0	0	0	0	0	0	0	0	0	4	0	0	0	0	0	0	0	0	0	0	0	0	0	0	0	0	0	0	0	0	0	0	0	0	0	0	0	0	0	0	0	0	0	0	0	0
0	0	0	0	0	0	2	0	1	0	0	0	0	0	0	0	0	4	0	0	0	0	0	0	0	0	0	0	0	0	2	0	0	0	0	0	0	0	0	0	0	0	0	0	7	0	0	0	0	0
0	0	0	0	0	0	0	0	0	0	1	0	0	0	0	0	0	0	2	0	0	0	0	0	0	0	0	0	0	0	0	0	0	0	0	0	0	0	0	0	3	0	0	0	0	0	0	0	0	0
0	0	0	0	0	0	0	0	0	0	0	0	0	2	0	0	0	0	0	0	0	2	0	2	1	0	0	3	0	0	0	2	0	5	0	0	0	0	0	0	0	0	0	0	0	0	0	4	0	0
0	0	0	0	0	0	0	0	0	0	0	0	0	0	0	0	0	0	0	0	0	0	0	0	0	0	0	0	0	0	0	0	0	0	0	0	0	0	0	0	0	0	0	0	0	0	0	0	0	0
0	0	0	0	0	0	0	0	0	0	0	0	0	0	0	0	0	1	0	0	0	0	0	0	0	0	0	0	0	0	2	0	0	2	0	0	0	0	0	0	0	0	0	0	0	0	0	0	0	0
0	0	0	0	0	0	0	0	0	0	0	0	0	0	0	0	0	0	0	0	0	0	0	0	0	0	0	0	0	0	0	0	0	2	0	0	0	0	0	0	0	0	0	0	0	0	0	0	0	0
0	0	0	0	0	0	0	0	0	0	0	0	0	0	0	0	0	0	0	2	0	0	0	0	0	0	0	0	0	0	0	0	0	2	0	0	0	0	0	0	0	0	0	0	0	0	0	6	0	0
18	0	0	0	0	0	0	0	0	0	0	0	1	0	0	0	0	0	0	0	0	0	0	0	0	0	0	0	0	0	3	0	0	4	0	0	0	1	0	0	0	0	0	0	0	0	0	0	0	0
0	0	2	0	0	0	0	0	2	0	0	0	0	0	0	0	0	0	0	0	0	0	0	0	0	0	0	1	0	0	3	0	0	0	0	13	0	0	0	0	0	0	0	0	0	0	0	0	0	0
2	0	0	0	0	0	0	0	0	0	0	0	0	0	1	0	0	0	0	0	0	0	0	0	5	0	0	0	0	1	0	0	0	0	0	0	0	0	0	0	0	0	0	0	0	0	0	0	0	0
0	0	0	2	0	0	0	0	0	0	0	0	0	0	0	0	0	0	1	0	0	0	0	0	0	0	0	0	0	0	0	0	0	4	0	0	0	0	0	0	0	0	0	0	0	0	0	0	0	0
0	0	0	0	0	0	0	0	0	0	0	0	0	1	0	0	0	0	0	0	0	0	0	0	0	0	0	0	0	0	0	0	0	0	0	0	0	0	0	0	1	0	0	0	0	0	0	0	0	0
0	0	0	0	0	0	1	0	0	0	0	0	0	0	0	0	0	0	0	0	0	0	0	0	0	0	0	0	0	0	0	0	2	0	0	0	0	0	0	0	0	0	0	0	0	0	0	0	0	0
0	0	0	0	0	0	0	0	0	0	0	0	0	0	0	0	0	2	0	2	0	0	0	0	0	0	0	0	0	0	0	0	0	0	0	0	0	0	0	0	0	0	0	0	6	0	0	0	0	0
0	0	0	0	0	0	0	0	0	0	0	0	0	0	0	0	0	0	0	0	0	0	0	0	0	0	0	0	0	0	0	0	0	0	0	0	0	0	0	0	0	0	0	0	0	0	0	0	0	0
0	0	0	0	0	1	0	0	0	0	0	0	0	0	0	0	0	0	0	0	0	2	0	0	0	0	0	0	0	0	0	0	0	5	0	0	0	0	0	0	0	0	0	0	0	0	0	0	0	0
0	0	0	0	0	0	0	0	0	0	0	0	0	0	0	0	0	0	0	0	0	0	0	0	0	0	0	0	0	0	0	0	0	0	0	0	0	0	0	0	0	0	0	9	0	0	0	0	0	0
4	0	0	0	0	0	0	0	0	0	0	0	0	0	0	0	0	0	0	0	0	0	0	0	0	0	0	0	0	0	0	0	0	3	0	0	0	0	0	0	0	0	0	0	0	0	0	0	0	0
0	0	0	0	0	0	3	0	0	0	0	0	0	0	0	0	0	0	0	29	0	0	0	0	0	0	0	0	0	0	0	0	0	0	0	0	0	0	0	0	0	0	0	0	0	0	0	0	0	0
0	0	0	0	0	2	0	0	0	0	1	0	0	0	0	0	0	0	0	0	0	2	0	0	0	0	0	1	0	0	0	0	0	6	1	0	0	0	2	0	0	0	0	0	0	0	0	0	0	0
0	0	0	0	0	0	0	0	0	0	0	0	0	0	0	0	0	0	0	0	0	0	0	0	0	0	9	0	0	0	0	0	2	0	0	0	0	0	0	0	0	0	0	0	0	0	0	0	0	0
0	0	0	0	0	0	0	18	0	0	0	0	0	0	0	0	0	0	0	0	0	0	1	0	0	0	0	0	0	0	0	0	0	0	0	0	0	0	0	0	0	0	0	0	0	0	0	0	0	0
0	0	0	0	0	0	0	0	0	0	0	0	0	0	0	0	0	0	0	0	0	0	0	9	0	0	0	0	0	0	0	0	0	0	0	0	0	0	0	0	0	0	0	0	0	0	0	0	0	0
0	0	0	0	0	0	0	0	0	0	0	0	0	0	0	0	0	0	0	0	0	0	1	0	0	0	0	0	0	0	0	0	0	0	0	0	0	0	0	0	0	0	0	0	0	0	0	0	0	0
0	0	0	1	0	0	0	0	0	0	0	0	0	0	0	0	0	0	0	0	0	0	0	0	0	0	0	0	0	0	0	0	0	3	0	0	0	0	0	0	0	0	0	0	0	3	0	0	0	0
0	0	0	0	0	0	0	0	0	0	0	0	0	0	0	0	0	0	0	0	0	0	0	0	4	0	0	0	0	0	5	0	0	0	0	0	0	0	0	0	0	0	0	0	0	0	3	0	0	0
0	0	0	0	0	0	0	0	0	0	0	0	0	0	0	0	0	0	0	0	0	0	0	0	0	0	0	0	0	0	0	0	0	0	0	0	0	0	0	0	0	0	0	0	0	0	3	0	0	0
0	0	1	0	0	0	0	0	0	0	0	0	0	0	2	0	0	0	0	0	0	0	0	0	0	0	0	0	2	0	0	0	0	6	0	0	0	0	0	0	0	0	0	0	0	0	0	0	0	0
0	0	0	0	0	3	0	0	0	0	0	0	2	0	0	0	0	0	0	0	0	0	0	0	0	0	2	0	0	0	0	0	0	4	0	0	0	4	0	0	0	0	0	0	0	0	0	0	0	0
0	0	0	0	0	0	0	0	0	0	0	0	0	0	0	0	0	0	0	0	0	0	0	0	0	0	0	0	0	0	0	0	0	0	0	0	0	0	0	0	0	0	0	0	0	0	0	0	0	0
0	2	0	0	0	0	0	0	0	0	0	0	0	0	0	0	0	0	0	0	0	0	0	0	0	0	0	0	0	0	0	0	0	0	0	0	0	0	0	0	0	0	0	0	0	0	0	0	0	0
0	0	0	0	0	0	0	0	0	0	0	0	0	0	0	0	0	0	0	0	0	0	0	0	0	0	0	0	0	0	0	0	0	9	0	7	0	0	0	0	0	0	0	0	0	0	0	0	0	0
0	0	0	0	0	0	0	0	0	0	0	0	0	2	0	0	0	0	0	0	0	0	0	0	0	0	0	0	0	2	0	0	0	13	0	0	0	0	0	0	0	0	0	0	0	0	0	0	0	0
0	0	0	0	0	0	0	0	0	2	0	0	0	0	0	0	0	1	0	0	6	0	0	0	0	0	0	0	0	0	0	0	4	2	0	0	0	0	0	0	0	16	0	0	0	0	0	0	0	0
0	0	0	0	0	0	0	0	0	1	2	0	0	0	0	0	0	0	0	0	0	0	0	0	0	0	0	0	0	0	0	2	0	0	0	0	0	0	0	0	0	0	0	0	0	0	0	0	0	0
0	0	0	0	0	0	0	0	0	0	0	0	0	0	2	0	0	0	0	0	0	0	0	0	0	0	0	0	0	0	0	0	2	0	0	0	0	0	0	0	0	0	0	0	0	0	0	0	0	0
0	0	0	0	0	0	0	0	9	0	0	0	0	0	0	0	0	0	0	0	0	0	0	0	0	0	0	0	0	0	6	0	0	0	0	0	0	0	0	0	0	0	0	0	0	0	0	0	0	0
1	0	0	0	0	0	0	0	0	0	2	0	0	0	0	0	0	0	0	0	0	0	0	3	0	0	0	1	0	0	0	0	0	0	6	13	0	0	0	0	0	0	0	0	0	0	0	0	0	0
0	0	0	0	0	0	0	0	0	0	0	0	0	0	0	0	0	0	0	0	0	0	0	0	0	0	0	0	0	0	0	0	0	0	0	0	0	0	0	0	0	0	0	0	0	0	0	0	0	0
0	0	0	0	0	0	0	0	0	0	0	0	0	0	0	0	0	0	0	0	25	0	0	0	0	0	0	1	0	0	0	0	0	12	0	0	0	0	0	0	0	0	0	0	0	0	0	0	0	0
0	5	0	0	0	0	0	0	0	0	0	0	0	0	0	0	0	0	0	0	0	0	0	0	7	0	0	0	0	2	0	0	0	0	0	0	0	0	0	0	0	2	0	0	16	0	0	0	0	0
0	0	0	0	0	0	0	0	0	0	0	0	0	0	4	0	0	2	0	2	0	0	0	0	0	0	0	0	0	1	2	0	0	0	0	0	0	0	0	0	0	6	0	0	2	0	0	0	0	0
0	0	0	0	0	2	0	0	0	0	1	0	0	0	0	0	0	0	0	0	0	0	0	0	0	0	0	0	0	0	0	0	0	0	0	0	0	0	0	4	0	0	0	0	0	0	0	0	0	0
0	0	0	0	0	0	0	0	0	0	0	0	0	0	0	2	0	0	0	0	0	0	0	0	3	0	0	0	0	0	0	0	0	0	0	5	0	0	0	2	0	2	0	0	0	0	0	0	0	0
0	0	0	0	0	0	0	0	0	0	0	0	0	0	0	0	18	0	0	0	0	0	0	0	0	0	0	0	0	0	0	0	0	0	0	0	0	0	0	0	0	0	0	0	0	0	0	0	0	0
0	0	0	0	0	0	0	0	0	0	0	0	0	0	0	0	0	0	0	0	0	0	0	0	0	0	0	0	0	0	0	0	0	0	0	0	0	0	0	0	0	0	0	0	0	0	0	0	0	0
0	0	0	0	0	0	0	0	0	0	0	0	0	0	0	0	0	0	0	0	0	0	0	0	0	0	0	0	0	0	0	0	0	0	0	0	0	0	0	0	0	0	0	0	0	0	0	0	0	0
0	0	0	0	0	0	0	0	0	0	0	0	0	0	0	16	0	0	0	0	0	0	0	0	0	0	0	0	0	0	0	0	0	0	0	0	0	0	0	0	0	0	0	0	0	0	0	0	0	0
0	0	0	0	0	0	0	0	0	0	0	0	0	0	1	3	0	0	0	0	0	0	0	0	0	0	0	0	0	0	0	0	0	7	0	0	0	0	0	0	0	0	0	0	0	0	0	0	0	0
0	0	0	0	0	0	0	0	0	0	2	0	0	0	0	0	1	0	10	0	0	0	0	2	0	0	0	0	0	0	0	0	0	0	0	0	0	0	0	0	0	0	0	0	0	0	0	0	0	0
0	0	0	0	0	0	0	0	0	0	0	0	0	0	0	0	0	0	0	0	0	0	0	0	0	0	0	0	0	0	2	0	0	0	0	0	0	6	0	0	0	0	0	0	0	0	0	0	0	0
0	2	3	1	6	3	7	0	0	0	0	3	0	10	15	12	12	8	3	0	0	2	0	2	2	1	0	33	2	5	21	13	1	7	24	0	0	0	0	0	0	0	0	0	0	0	0	0	0	2
13	12	6	6	53	22	5	0	2	1	15	3	5	0	13	4	11	11	21	15	2	11	2	17	6	0	12	13	3	4	3	21	0	15	0	0	10	22	60	70	29	21	4	11	46	18	12	7	43	20
8	6	28	0	1	4	7	0	2	2	1	7	0	0	59	65	0	24	5	17	2	0	0	0	2	0	0	0	14	8	9	0	0	0	0	0	0	0	0	1	0	20	0	0	21	0	1	4	0	0
0	15	8	2	2	0	12	0	0	0	1	5	0	0	4	6	0	6	0	0	0	2	0	0	13	0	0	0	5	14	5	3	0	0	115	2	0	0	0	0	0	0	0	0	3	0	0	0	6	0
4	7	0	3	0	88	5	0	3	0	0	0	0	0	0	0	6	0	0	0	0	0	0	0	0	0	0	0	4	0	0	0	0	0	0	0	0	0	0	0	2	0	0	0	6	0	5	0	1	1
0	2	0	6	1	0	0	0	0	0	0	0	0	4	0	0	6	21	5	0	100	0	0	2	0	0	3	10	0	2	17	2	0	0	0	0	0	0	0	0	0	0	0	0	0	0	0	0	0	0
1	0	0	0	0	0	0	3	0	0	0	0	0	0	0	0	0	0	39	0	0	0	0	20	0	0	2	0	0	0	0	0	0	0	0	0	0	0	0	0	0	0	0	0	0	0	0	0	0	0
0	0	0	0	0	3	0	0	5	0	0	0	0	0	0	2	0	0	5	0	0	0	12	3	0	0	18	0	0	0	0	0	2	0	0	0	0	0	0	0	0	0	0	0	0	0	0	0	0	0
0	0	0	0	0	0	0	0	23	0	0	7	0	0	1	5	0	1	0	0	0	2	0	0	0	2	0	0	2	3	4	0	0	0	0	0	0	0	0	0	0	0	0	0	0	0	0	0	0	0
0	0	0	0	0	0	0	0	0	0	0	6	0	0	0	2	0	0	0	0	0	1	0	0	89	0	0	0	4	0	0	0	166	0	0	0	0	0	0	0	0	2	0	0	0	0	0	0	0	0
0	0	0	0	0	0	0	0	0	0	0	50	0	0	0	0	0	0	0	0	2	0	0	0	3	0	0	0	0	0	0	0	0	0	0	2	0	0	0	0	0	0	0	0	0	0	0	0	0	0
20	4	17	0	9	7	13	0	0	4	1	0	0	3	16	3	0	5	1	10	11	6	0	0	11	9	1	1	0	11	3	6	4	0	2	61	0	0	0	5	6	3	0	0	5	0	0	0	11	0
0	0	0	0	0	0	0	0	0	0	1	0	0	0	0	0	0	0	0	0	0	0	0	0	0	0	0	8	0	0	0	0	8	0	2	0	0	0	0	0	0	0	0	0	0	0	0	0	0	0
11	3	0	0	0	0	0	0	0	0	0	0	0	0	0	0	0	0	0	0	0	0	5	11	0	0	0	0	0	0	0	0	0	0	2	3	0	0	0	0	0	0	18	0	0	0	0	0	0	0
4	0	0	0	0	5	0	2	15	18	30	0	0	0	11	0	4	0	3	6	0	3	3	0	2	0	0	0	0	24	9	0	0	8	6	8	0	0	0	1	0	0	0	0	0	10	0	0	0	6
8	4	0	5	0	6	1	0	0	0	3	0	0	0	0	8	0	0	2	7	0	2	2	0	0	1	1	0	7	24	4	0	0	14	0	0	1	0	0	5	0	0	0	9	3	0	12	0	0	6
0	7	0	1	0	5	0	9	14	17	8	0	1	4	5	5	10	3	2	0	0	3	0	1	2	0	0	3	0	1	1	1	0	0	0	0	0	2	1	6	1	0	4	0	0	3	0	4	5	2
0	1	0	0	0	0	9	0	0	3	0	1	0	0	2	8	0	2	0	3	0	0	0	0	2	1	2	0	6	3	5	0	0	0	0	0	0	0	0	0	0	21	0	0	0	0	0	0	0	0
4	10	0	2	0	39	0	5	0	0	3	0	1	0	0	0	9	0	7	2	0	0	2	1	0	0	0	0	0	0	0	0	0	0	0	0	0	0	1	0	0	0	3	0	0	0	0	0	3	0
0	7	1	0	0	5	0	0	4	43	2	0	0	0	47	4	0	5	0	0	0	1	0	0	3	0	0	0	0	6	0	0	0	0	0	0	0	0	0	0	0	2	0	0	3	0	0	1	0	0
6	0	0	0	0	4	0	0	0	0	0	0	0	0	0	0	0	0	0	0	0	0	1	0	0	0	0	0	0	0	0	0	0	4	0	0	0	0	0	0	0	0	0	0	0	1	0	0	0	0
0	0	0	0	0	2	0	0	0	0	8	0	5	0	0	0	12	0	2	1	0	0	0	0	0	0	0	1	0	0	2	0	0	0	0	0	0	0	0	0	0	0	0	0	0	0	0	0	0	0
1	4	2	2	0	0	0	0	0	14	7	2	0	0	28	21	4	1	0	0	0	0	0	0	6	0	0	0	7	41	16	2	0	0	0	0	0	0	0	0	0	0	0	0	12	0	3	0	0	7
0	0	4	0	0	1	0	0	5	4	9	0	0	0	11	2	10	11	0	0	0	2	2	0	1	0	0	4	3	45	14	7	0	0	0	0	0	0	9	0	0	0	0	0	39	0	0	2	10	1
5	6	0	2	5	7	7	3	0	0	3	0	1	6	8	0	19	2	10	2	0	8	3	26	6	0	14	0	0	2	3	0	0	6	0	0	0	0	11	0	5	0	0	0	0	0	0	0	0	0
0	0	0	0	0	0	0	0	0	0	2	0	0	0	0	0	0	0	0	0	0	0	7	0	0	0	0	0	0	0	0	0	0	0	0	0	0	0	0	0	0	0	26	0	0	0	0	0	0	0
0	0	0	0	0	0	0	0	0	0	0	1	0	0	0	0	0	0	0	0	0	0	0	0	0	0	0	0	0	0	0	0	0	0	0	11	3	0	0	0	0	0	0	0	0	0	0	0	0	0
2	0	0	0	1	0	0	0	0	0	3	0	16	0	0	0	24	0	0	0	0	3	2	5	0	0	0	7	0	0	4	0	0	0	0	0	0	0	0	0	0	4	0	0	0	0	0	0	3	0
6	1	14	2	7	2	2	0	0	18	0	0	0	0	5	0	0	7	3	0	1	0	0	0	0	0	0	0	1	1	0	0	6	1	1	2	0	0	2	0	0	4	0	0	0	0	0	1	2	0
2	0	0	0	0	8	0	0	0	0	2	8	0	0	0	0	0	0	1	0	0	3	0	0	0	0	0	0	0	1	0	0	0	0	0	2	0	0	0	0	0	0	0	6	0	0	4	0	0	0
1	0	0	4	0	2	0	7	4	0	19	0	26	0	0	0	27	0	3	0	0	0	0	9	0	0	0	14	0	9	3	0	0	0	0	0	0	2	9	0	0	0	0	0	0	0	0	1	13	0
0	0	0	0	0	0	0	0	0	0	3	0	0	0	0	0	1	0	7	0	0	0	4	2	0	0	2	0	0	0	4	0	0	0	0	0	0	0	0	0	0	0	0	0	0	0	0	0	0	0
1	5	0	0	0	18	1	0	33	7	4	9	0	0	6	13	0	0	5	0	0	0	0	0	0	2	0	0	8	8	7	2	0	0	0	0	34	0	0	0	0	1	0	0	0	0	6	0	0	0
8	2	0	7	0	22	0	0	0	0	0	0	0	0	0	0	1	0	0	0	0	0	0	0	0	0	0	0	0	0	0	0	0	0	0	0	0	0	0	4	0	0	0	0	0	0	4	0	0	2
0	0	0	1	0	5	0	0	0	0	0	0	1	0	0	0	2	1	0	0	0	0	0	0	0	0	0	0	0	0	3	0	0	0	0	0	0	1	0	0	0	0	0	0	0	12	0	0	0	0
5	3	0	0	0	13	0	0	1	0	1	0	0	0	0	0	0	0	3	0	0	5	0	0	3	0	0	0	2	2	1	0	0	8	0	0	6	0	0	0	0	0	0	0	0	0	10	0	0	0
7	15	24	10	0	0	13	0	2	0	4	0	0	0	5	4	9	0	11	0	0	4	0	1	13	1	0	0	2	5	2	0	12	13	3	9	0	0	0	0	0	0	0	0	5	0	0	0	0	0
0	10	0	0	0	2	1	0	0	0	1	0	0	41	0	0	1	0	1	2	20	0	0	0	0	0	0	3	0	0	0	0	1	1	0	13	0	0	5	0	15	0	0	0	0	0	0	0	13	0
9	5	8	0	0	0	6	0	0	2	0	5	0	0	12	23	0	19	0	3	5	0	0	0	1	0	0	0	40	3	26	1	0	0	0	0	0	0	0	0	0	9	0	0	1	0	0	0	0	0
0	0	0	0	0	3	0	0	0	0	2	0	1	7	0	0	6	0	0	0	0	0	0	11	0	0	3	1	0	0	0	0	0	0	0	0	0	0	0	0	11	2	0	0	0	0	0	0	0	0
0	5	3	0	7	7	8	0	0	4	4	0	0	0	4	0	0	3	0	0	0	0	0	0	2	0	0	0	0	0	7	0	0	0	0	0	0	0	0	0	0	0	0	0	45	0	0	11	9	0
0	0	0	0	0	0	0	0	34	7	2	7	0	0	0	0	0	0	1	0	0	0	2	0	0	0	0	0	0	4	0	0	0	0	0	0	0	0	0	0	0	0	0	0	0	0	1	0	0	0
3	0	0	0	0	0	0	0	6	1	7	0	0	0	0	32	0	0	2	0	0	0	0	0	2	0	0	0	3	10	27	0	0	0	0	0	4	0	0	0	0	0	0	0	0	0	0	0	0	0
0	0	0	0	0	0	0	0	0	0	0	0	0	0	0	0	0	0	0	0	0	0	2	0	0	0	0	0	0	0	2	0	0	0	1	0	0	0	0	0	0	0	0	0	0	0	0	0	0	0
0	5	20	0	0	13	1	3	54	36	3	41	0	3	11	15	3	7	0	0	0	0	0	0	2	3	2	0	2	5	10	2	0	0	0	0	25	0	1	2	0	3	0	1	11	0	4	6	5	1
0	0	0	4	0	3	0	0	3	0	13	0	3	0	1	0	8	0	5	0	0	1	1	0	0	0	0	4	0	0	0	0	0	0	0	0	0	1	7	0	0	0	3	0	0	0	0	1	5	1
0	0	0	0	0	0	0	0	0	0	0	0	0	0	0	0	0	0	0	0	0	0	0	0	0	0	0	0	0	0	2	0	0	0	0	0	0	1	0	0	0	0	0	0	0	0	0	0	0	0
0	5	25	2	0	19	7	0	0	0	5	1	0	0	3	17	1	1	0	8	4	0	0	0	1	0	0	0	10	1	11	4	2	5	2	5	0	0	0	0	0	13	0	0	8	0	0	0	0	0
0	0	0	0	0	0	0	5	0	0	8	0	0	15	0	0	6	0	0	0	0	0	1	5	0	0	0	0	0	0	0	0	0	0	0	0	0	0	0	0	1	0	0	0	0	0	0	0	0	0
12	4	0	7	0	4	0	4	0	0	0	0	0	0	0	0	0	0	9	0	0	0	0	3	0	0	6	0	0	0	0	0	0	0	0	2	0	0	0	0	0	0	9	0	0	0	0	0	0	0
0	0	0	0	0	1	0	0	0	0	0	0	0	0	0	2	0	0	4	0	0	0	0	0	0	0	0	0	0	0	0	0	0	0	0	0	0	0	0	23	0	0	0	0	7	0	0	0	0	0
0	8	8	0	0	3	0	0	0	0	0	0	0	0	0	1	0	0	0	31	0	0	0	0	0	0	0	0	11	0	0	0	0	0	0	0	0	0	0	0	0	0	0	0	0	0	0	0	0	0
0	0	2	0	0	0	0	0	0	0	0	0	0	0	2	4	0	0	0	0	0	0	0	0	0	0	0	0	0	2	0	0	0	0	0	0	0	0	0	0	0	0	0	0	0	0	0	0	0	0
0	2	0	0	0	0	1	0	27	3	2	2	0	0	0	3	0	0	0	0	1	0	0	0	0	0	0	0	0	5	2	0	0	0	0	0	0	0	0	0	0	0	0	0	0	0	0	0	0	0
0	0	3	0	0	0	0	0	0	0	0	0	0	0	2	0	0	0	0	0	0	0	0	0	0	0	0	0	2	0	0	0	0	0	0	0	0	0	0	0	0	5	0	0	0	0	0	0	0	0
0	0	0	0	0	0	0	0	0	0	0	0	0	0	0	0	0	0	0	0	0	0	0	0	0	0	0	0	0	0	0	0	0	0	0	0	0	0	0	0	0	0	0	0	0	0	0	0	0	0
2	0	3	5	0	29	0	0	0	0	0	0	0	0	0	1	0	0	2	3	0	0	0	0	0	0	3	0	0	3	1	0	0	13	7	2	0	0	0	0	0	0	0	34	0	0	4	0	0	0
4	0	0	4	0	2	0	5	3	0	2	0	3	2	5	2	7	0	2	0	0	7	0	3	0	0	0	2	0	11	2	0	0	0	0	0	0	2	0	20	0	0	0	0	4	1	0	15	0	8
1	1	0	0	4	1	0	0	0	0	9	0	11	25	0	0	36	3	0	3	0	2	0	2	0	0	8	24	0	3	2	5	0	0	0	0	0	0	17	0	7	0	0	0	0	0	0	0	0	0
18	0	0	0	0	12	0	0	0	0	2	0	0	0	0	0	0	0	3	0	0	0	8	0	0	0	8	0	0	0	0	0	0	0	0	0	0	0	0	0	0	0	0	0	0	9	0	0	0	0
11	19	57	0	0	0	20	0	1	0	0	22	0	0	6	4	0	0	17	4	2	0	0	0	16	0	2	0	3	0	12	0	0	0	7	6	0	0	0	0	0	7	0	0	0	0	0	0	0	0
17	0	0	20	2	0	0	0	0	0	0	0	13	11	2	4	92	14	0	0	0	0	0	4	0	0	6	16	10	11	15	2	0	0	0	0	0	0	0	0	0	0	0	0	0	0	0	0	0	0
0	0	0	0	0	0	0	0	0	0	0	0	0	1	0	0	2	0	0	0	0	0	0	0	2	1	0	0	0	0	7	0	0	0	0	0	0	0	0	0	0	0	0	0	0	0	0	0	0	0
0	0	2	3	0	2	2	0	0	0	17	0	0	0	0	1	1	0	15	0	1	0	0	0	1	0	1	0	0	41	4	3	6	0	10	3	0	0	0	0	0	0	0	0	0	0	0	0	0	0
0	0	0	0	0	3	0	0	0	0	3	9	0	0	0	3	1	0	5	3	0	0	0	0	0	0	3	0	3	3	3	0	0	0	0	0	0	0	0	0	0	0	0	0	0	0	0	0	0	0
0	0	0	0	0	0	0	0	0	0	0	0	0	0	0	0	0	0	0	0	0	0	0	0	0	0	0	0	0	0	0	0	0	0	0	0	0	0	0	0	0	0	0	0	0	0	0	0	0	0
0	0	0	0	0	0	0	0	0	0	0	5	0	0	0	2	0	0	0	0	0	0	0	0	0	3	0	0	0	0	5	0	0	0	0	0	4	0	0	0	0	0	0	0	0	0	0	0	0	0
0	0	0	0	0	0	0	0	0	0	0	0	0	0	0	0	0	0	0	0	0	0	0	0	0	0	0	0	0	0	0	0	0	0	0	0	0	0	0	0	0	0	0	0	0	0	0	0	0	0
0	0	0	0	0	0	0	0	0	0	0	0	0	0	0	0	0	0	0	0	0	0	0	0	0	0	0	0	0	0	0	0	0	0	0	0	0	0	0	0	0	0	0	0	0	0	0	0	0	0
0	0	0	0	0	0	0	0	0	0	0	0	0	0	0	0	0	0	0	0	0	0	0	0	0	0	0	0	0	0	0	0	0	0	0	0	0	0	0	0	0	0	0	0	0	0	0	0	0	0
0	0	0	0	0	0	0	0	0	0	0	0	0	0	0	0	0	0	0	0	0	0	0	0	0	0	0	0	0	0	0	0	0	0	0	0	0	0	0	0	0	0	0	0	0	0	0	0	0	0
0	0	0	0	0	0	0	0	0	0	0	0	0	0	0	0	0	0	0	0	0	0	0	0	0	0	0	0	0	0	0	0	0	0	0	0	0	0	0	0	0	0	0	0	0	0	0	0	0	0
0	0	0	0	0	0	0	0	0	0	0	0	0	0	0	0	0	0	0	0	0	0	0	0	0	0	0	0	0	0	0	0	0	0	0	0	0	0	0	0	0	0	0	0	0	0	0	0	0	0
0	0	0	0	0	0	0	0	0	0	0	0	0	0	0	0	0	0	0	0	0	0	0	0	0	0	0	0	0	0	0	0	0	0	0	0	0	0	0	0	0	0	0	0	0	0	0	0	0	0
0	0	0	0	0	0	0	0	0	0	0	0	0	0	0	0	0	0	0	0	0	0	0	0	0	0	0	0	0	0	0	0	0	0	0	0	0	0	0	0	0	0	0	0	0	0	0	0	0	0
0	0	0	0	0	0	0	0	0	0	0	0	0	0	0	0	0	0	0	0	0	0	0	0	0	0	0	0	0	0	0	0	0	0	0	0	0	0	0	0	0	0	8	0	0	0	0	0	0	0
0	0	0	0	0	0	0	0	0	0	0	0	0	0	0	0	0	0	0	0	0	0	0	0	0	0	0	0	0	0	0	0	0	0	0	0	0	0	0	0	0	0	0	0	0	0	0	0	0	0
6	0	0	0	0	6	0	0	0	0	0	0	0	0	0	0	6	0	0	0	0	0	7	2	0	0	0	0	0	0	0	0	0	0	0	0	0	0	0	0	0	0	0	0	0	0	0	0	0	0
0	0	0	0	0	0	0	0	0	0	0	0	0	0	0	0	0	0	0	0	0	0	0	0	0	0	0	0	0	0	0	0	0	0	0	0	0	0	0	0	0	0	0	0	0	0	0	0	0	0
0	0	0	0	0	0	0	0	0	0	0	0	0	0	0	0	0	0	0	0	0	0	0	0	0	0	0	0	0	0	0	0	0	0	0	0	0	0	0	0	0	0	0	0	0	0	0	0	0	0
14	3	0	8	0	9	2	0	0	0	0	0	0	0	0	0	7	0	0	3	0	8	1	2	0	0	10	0	0	0	0	0	0	0	0	0	0	27	16	0	0	0	0	0	0	2	0	6	0	1
0	0	0	0	0	0	0	0	0	0	0	0	0	0	0	0	0	0	0	0	0	0	0	0	0	0	0	0	0	0	0	0	0	0	0	0	0	0	0	0	0	0	0	0	0	0	0	0	0	0
10	5	0	26	0	3	0	0	0	0	0	0	0	0	2	0	3	0	3	0	0	0	0	0	2	0	0	0	0	0	0	0	0	0	0	0	0	5	0	0	0	0	0	0	0	0	0	10	0	0
0	0	0	0	0	0	0	0	0	0	0	0	0	0	0	0	0	0	0	0	0	0	0	0	0	0	0	0	0	0	0	0	0	0	0	0	0	0	0	0	0	0	0	0	0	0	0	0	0	0
0	0	0	0	0	0	0	0	0	0	0	0	0	0	0	0	0	0	0	0	0	0	0	0	0	0	0	0	0	0	0	0	0	0	0	0	0	0	0	0	0	0	0	0	0	0	0	0	0	0
0	4	3	0	0	0	5	0	2	0	1	1	0	0	5	9	0	0	0	9	0	0	0	0	7	0	0	0	11	0	0	0	0	0	0	0	0	0	0	0	0	0	0	0	0	0	0	0	0	0
2	0	0	0	0	4	0	0	4	0	3	0	0	0	0	0	0	0	0	0	0	4	0	1	5	0	4	0	0	2	0	0	0	0	0	0	0	0	0	0	0	0	0	0	0	19	0	0	0	8
0	0	0	0	0	0	0	0	0	0	0	0	0	0	0	0	0	0	0	0	0	0	0	0	0	0	0	0	0	0	0	0	0	0	0	0	0	0	0	0	0	0	0	0	0	0	0	0	0	0
0	0	0	0	0	0	0	0	0	0	17	0	1	0	0	0	0	0	0	0	0	0	3	6	0	0	0	5	0	0	0	0	0	0	0	0	0	0	0	0	4	0	0	0	0	0	0	0	0	0
0	0	0	0	0	0	0	0	0	0	0	0	0	0	0	0	0	0	0	0	0	0	0	0	0	0	0	0	0	0	0	0	0	0	0	0	0	0	0	0	0	0	0	0	0	0	0	0	0	0
0	0	0	0	0	0	0	0	0	0	0	0	0	0	0	0	0	0	0	0	0	0	0	0	0	0	0	0	0	0	0	0	0	0	0	0	0	0	0	0	0	0	0	0	0	0	0	0	0	0
0	0	0	0	0	0	0	0	0	0	0	0	0	0	0	0	0	0	0	0	0	0	0	0	0	0	0	0	0	0	0	0	0	0	0	0	0	0	0	0	0	0	0	0	0	0	0	0	0	0
0	0	0	0	0	0	0	0	0	0	0	0	0	0	0	0	0	0	0	0	0	0	0	0	0	0	0	0	0	0	0	0	0	0	0	0	0	0	0	0	0	0	0	0	0	0	0	0	0	0
0	0	0	0	0	0	0	0	0	0	0	0	0	0	0	0	0	0	0	0	0	0	0	0	0	0	0	0	0	0	0	0	0	0	0	0	0	0	0	0	0	0	0	0	0	0	0	0	0	0
0	0	0	0	0	0	0	0	0	0	0	0	0	0	0	0	0	0	0	0	0	0	0	0	0	0	0	0	0	0	0	0	0	0	0	0	0	0	0	0	0	0	0	0	0	0	0	0	0	0
0	0	0	0	0	0	0	0	0	0	0	0	0	0	0	0	0	0	0	0	0	0	0	0	0	0	0	0	0	0	0	0	0	0	0	0	0	0	0	0	4	0	0	0	0	0	0	0	0	0
0	0	0	0	0	0	0	0	0	0	0	0	0	0	0	0	0	0	0	0	0	0	0	0	0	0	0	0	0	0	0	0	0	0	0	0	0	0	0	0	0	0	0	0	0	0	0	0	0	0
0	0	0	0	0	0	0	0	0	0	0	0	0	0	0	0	0	0	0	0	0	0	0	0	0	0	0	0	0	0	0	0	0	0	0	0	0	0	0	0	0	0	0	0	0	0	0	0	0	0
3	0	0	0	0	0	0	0	0	0	0	0	0	0	0	0	0	0	4	0	0	0	0	0	0	0	0	0	0	2	0	0	2	4	4	20	0	0	0	0	0	0	0	3	0	0	0	0	0	0
0	0	0	3	0	0	0	3	0	0	0	0	0	0	0	0	10	0	0	0	0	0	0	1	0	0	0	7	0	2	0	0	0	0	0	7	0	0	0	0	0	0	0	0	0	0	0	0	0	0
0	0	0	0	0	0	0	0	0	0	0	0	0	0	0	0	0	0	0	0	0	0	0	0	0	0	0	0	0	0	0	0	0	0	0	0	0	0	0	0	0	0	0	0	0	0	0	0	0	0
0	0	0	0	0	0	0	0	0	0	0	0	0	0	0	0	0	0	0	0	0	0	0	0	0	0	0	0	0	0	0	0	0	0	0	0	0	0	0	0	0	0	0	0	0	0	0	0	0	0
0	0	0	0	0	0	0	0	0	0	0	0	0	0	0	0	0	0	0	0	0	0	0	0	0	0	0	0	0	0	0	0	0	0	0	0	0	0	0	0	0	0	0	0	0	0	0	0	0	0
0	0	0	0	0	0	0	0	0	0	0	0	0	0	0	0	0	0	0	0	0	0	0	0	0	0	0	0	0	0	0	0	0	0	0	0	0	0	0	0	0	0	0	0	0	0	0	0	0	0
0	0	0	0	0	0	0	0	0	0	0	0	0	0	0	0	0	0	0	0	0	0	0	0	0	0	0	0	0	0	0	0	0	0	0	0	0	0	0	0	0	0	0	0	0	0	0	0	0	0
0	0	0	0	0	0	0	0	0	0	0	0	0	0	0	0	0	0	0	0	0	0	0	0	0	0	0	0	0	0	0	0	0	0	0	0	0	0	0	0	0	0	0	0	0	0	0	0	0	0
0	0	0	0	0	0	0	0	0	0	0	0	0	0	0	0	0	0	0	0	0	0	0	0	0	0	0	0	0	0	0	0	0	0	0	0	0	0	0	0	0	0	0	0	0	0	0	0	0	0
0	0	0	0	0	0	0	0	0	0	0	0	0	0	0	0	0	0	0	0	0	0	0	0	0	0	0	0	0	0	0	0	0	0	0	0	0	0	0	0	0	0	0	0	0	0	0	0	0	0
0	0	0	0	0	0	0	0	0	0	0	0	0	0	0	0	0	0	0	0	0	0	0	0	0	0	0	0	0	0	0	0	0	0	0	0	0	0	0	0	0	0	0	0	0	0	0	0	0	0
0	0	0	0	0	0	0	0	0	0	0	0	0	0	0	0	0	0	0	0	0	0	0	0	0	0	0	0	0	0	0	0	0	0	0	0	0	0	0	0	0	0	0	0	0	0	0	0	0	0
[truncated: 900 more columns]
