# Supplementary material for: Network Analysis and Visualization of Mouse Retina Connectivity Data
Source: PLoS One. 2016 Jul 14;11(7):e0158626. doi: 10.1371/journal.pone.0158626 (PMC4944929; doi:10.1371/journal.pone.0158626)
Supplement: S2 Data — (2 KB text file). (TXT) [file pone.0158626.s002.txt]

4
2
5
4
13
4
2
1
3
2
1
5
1
1
2
3
1
2
4
4
13
7
8
1
2
3
4
1
3
2
3
2
8
1
9
5
3
4
1
4
1
5
6
3
2
4
3
1
2
4
3
12
7
2
3
1
6
7
3
7
2
4
5
5
2
2
3
1
1
3
4
3
4
2
1
4
1
4
4
2
4
3
1
2
6
3
2
2
1
5
5
1
2
4
3
5
3
2
6
2
1
3
1
1
4
4
12
1
1
6
5
3
2
1
2
3
4
3
2
1
1
2
4
6
2
1
4
6
6
1
5
4
2
5
1
4
3
6
3
3
4
4
3
1
4
3
1
4
2
4
6
3
2
5
3
5
2
3
1
4
3
1
4
3
3
5
1
5
4
1
2
5
1
3
3
3
2
1
3
4
2
1
1
2
1
2
4
5
5
5
4
6
1
1
2
6
4
5
3
3
4
3
4
6
2
3
10
4
10
6
1
5
1
2
6
12
3
2
2
5
3
3
3
4
2
6
2
6
4
1
1
3
3
6
3
3
3
4
4
2
7
3
4
1
4
3
4
1
4
4
7
3
3
2
7
4
2
2
3
7
7
7
7
7
7
7
7
7
7
7
7
7
7
7
3
1
4
2
2
5
3
4
1
2
1
2
5
1
3
1
2
2
3
4
1
6
1
3
4
1
3
3
2
2
3
1
4
1
3
1
2
1
2
3
1
3
1
1
3
1
14
5
2
1
3
4
3
1
1
5
2
3
2
2
5
4
4
3
2
2
4
2
3
1
3
1
4
5
3
1
3
1
1
1
2
4
2
8
8
8
8
8
8
8
14
8
11
8
8
8
4
3
4
6
2
1
4
9
1
9
9
5
9
9
5
9
9
9
9
5
12
5
1
2
10
4
10
4
6
1
3
1
2
2
4
2
2
3
3
6
2
2
4
3
4
1
6
2
3
3
2
1
6
5
2
6
4
1
6
4
1
3
10
5
3
2
1
3
6
4
5
1
2
4
4
4
2
5
3
3
4
3
4
2
2
5
1
10
4
1
1
3
3
6
3
5
1
6
4
1
12
4
1
3
2
3
3
3
4
1
1
6
4
4
3
1
2
2
10
2
1
2
10
2
4
4
3
1
5
1
4
2
1
1
2
2
1
4
3
5
3
6
5
1
1
6
2
6
1
3
2
4
4
4
4
1
4
5
5
10
3
3
2
2
1
2
3
1
2
1
5
5
4
4
4
2
2
1
1
6
5
1
2
2
4
4
1
2
2
6
5
2
1
2
1
5
1
3
3
2
2
4
4
4
5
1
3
1
4
4
5
5
6
5
2
3
3
4
3
4
1
1
1
6
3
3
3
3
3
3
3
3
6
1
2
1
1
4
2
6
1
2
3
3
2
6
1
3
6
5
4
4
5
3
3
5
4
1
2
4
3
5
4
1
1
4
3
1
2
1
1
5
2
3
2
1
3
1
4
2
3
2
4
3
4
3
2
4
3
4
1
4
3
1
3
1
1
4
3
4
1
2
2
1
5
1
4
1
1
3
2
5
1
5
1
4
4
6
2
1
5
9
4
3
9
5
3
2
5
6
1
6
1
1
4
4
12
3
2
1
1
3
3
12
6
1
5
4
2
1
15
1
1
4
4
1
12
1
1
6
1
6
16
1
2
1
6
2
1
4
1
1
5
3
1
1
1
3
5
5
6
4
2
3
3
1
6
4
10
5
1
17
1
2
2
2
2
4
1
4
5
6
3
1
2
3
4
5
2
6
4
3
10
1
3
4
1
3
1
2
1
1
4
5
3
1
4
5
2
4
1
5
2
12
10
3
4
3
1
6
6
6
1
6
3
3
5
4
6
1
10
1
5
4
5
3
4
6
1
10
10
4
5
6
18
19
3
5
4
1
9
11
5
9
3
11
1
14
5
8
5
2
1
6
4
3
4
5
1
2
12
1
2
2
1
6
5
1
5
3
1
4
3
4
6
3
2
1
5
1
2
3
3
6
3
1
4
5
1
6
10
5
2
5
5
6
3
4
1
4
5
1
3
9
3
20
3
21
22
23
24
25
26
27
28
6
29
6
30
31
7
32
1
33
34
5
4
35
1
36
37
38
39
40
41
1
42
43
3
1
